# Supplementary material for: Volumetric Absorptive Microsampling of Blood for Untargeted Lipidomics
Source: Molecules. 2021 Jan 7;26(2):262. doi: 10.3390/molecules26020262 (PMC7825730; doi:10.3390/molecules26020262)
Supplement: Supplementary file 1 [file molecules-26-00262-s001.zip]

Archive with 5 entries (4 files):
- molecules-1054610-revised-1-SM/
- molecules-1054610-revised-1-SM/Metabolights.txt
- molecules-1054610-revised-1-SM/Supplementary File 1.xlsx
- molecules-1054610-revised-1-SM/Supplementary File 2.xlsx
- molecules-1054610-revised-1-SM/Supplementary File.pptx
