# Supplementary material for: Volumetric Absorptive Microsampling of Blood for Untargeted Lipidomics
Source: Molecules. 2021 Jan 7;26(2):262. doi: 10.3390/molecules26020262 (PMC7825730; doi:10.3390/molecules26020262)
Supplement: Supplementary file 1 [file molecules-26-00262-s001.zip › molecules-1054610-revised-1-SM/Metabolights.txt]

MetaboLights study
Your study has been assigned the unique identifier MTBLS1200
Please refer to this identifier in any communication with the MetaboLights team.

MTBLS1200:


How to reference your MetaboLights study
Please use MTBLS1200 when referencing this study in manuscripts etc. together with the URL www.ebi.ac.uk/metabolights/MTBLS1200

Please also cite the following MetaboLights paper
Haug et al. MetaboLights-- an open-access general-purpose repository for metabolomics studies and associated meta-data. Nucl. Acids Res. (2013) doi: 10.1093/nar/gks1004 

infoThe above information will also be sent to you by email.
