# Supplementary material for: Volumetric Absorptive Microsampling of Blood for Untargeted Lipidomics
Source: Molecules. 2021 Jan 7;26(2):262. doi: 10.3390/molecules26020262 (PMC7825730; doi:10.3390/molecules26020262)
Supplement: Supplementary file 1 [file molecules-26-00262-s001.zip › molecules-1054610-revised-1-SM/Supplementary File 1.xlsx]

## Sheet: Targeted_AllGroups
Sample Name	Group	Arachidonic A	Oleic A	Stearic A	Palmitic A	PI(18:0/18:1)	Lyso PC(18:1)	PC(34:2)	PC(34:1)	PE(36:1)	SM(d18:1/16:0)	Cholesterol	CE(18:2)	HexCer(d18:1/16:0)	Cer(d18:1/24:0)	TG(18:1/18:1/16:0)
QC1	QC	20.728	4.035	29.28	38.029	48.909	5997	135966	121292	349	94193	782	2294	1714	687	6259
QC2	QC	20.832	17.069	39.334	41.58	46.668	5983	133552	122830	185	95208	781	2475	1735	747	6523
QC3	QC	19.254	29.729	37.642	29.746	56.594	6196	131376	119810	259	92511	737	2571	1700	658	6162
QC4	QC	22.545	11.817	35.347	37.167	60.911	5797	130073	118229	224	91872	688	2503	1702	680	6047
DI1	DI	3.881	8.063	11.468	13.684	9.716	307	42913	51080	208	47340	268	493	709	291	1154
DI2	DI	4.129	7.176	8.538	16.124	8.93	481	66066	72743	349	68792	466	261	1249	455	1062
DI3	DI	5.41	1.737	13.284	14.143	8.387	347	56566	60279	173	58127	447	180	903	358	713
DMC1	DMC	6.231	8.878	28.264	34.257	54.467	4036	83261	96004	25	72865	623	458	1094	455	5049
DMC2	DMC	2.369	11.639	22.758	30.705	59.555	4539	75651	102588	24	80457	716	1115	1280	481	6271
DMC3	DMC	2.625	18.425	25.289	32.49	65.97	3359	54052	76036	10	57476	431	720	761	414	5196
DME1	DME	3.916	5.674	48.406	54.898	60.544	5450	81976	110322	6	86134	759	506	1381	583	5670
DME2	DME	2.496	22.437	27.245	35.284	69.776	3387	54483	72891	14	54815	349	408	668	365	4127
DME3	DME	4.832	2.779	24.248	32.366	47.367	5783	95793	109874	10	79623	761	556	1275	594	5250
DMM1	DMM	46.761	1.64	32.728	39.903	29.214	4388	134833	104609	306	81523	751	2805	1367	561	6578
DMM2	DMM	48.477	5.383	38.919	41.357	33.848	3095	95911	75652	32	57984	459	2065	791	406	4933
DMM3	DMM	46.092	2.376	38.734	42.168	34.407	2296	82247	65237	105	48265	357	1840	595	360	4443
FI3	FI	9.688	4.7	18.024	23.89	68.966	5132	149361	109425	684	89613	587	3586	1406	574	7831
FI2	FI	10.644	26.791	22.985	24.647	51.31	3880	117517	87977	466	69520	422	3310	921	525	7451
FI1	FI	8.815	14.816	24.884	30.31	59.861	3693	112564	83791	433	61486	340	2693	707	432	6929
FMC1	FMC	2.074	9.815	44.176	44.575	73.08	6494	81854	94343	12	71415	466	2323	956	429	5644
FMC3	FMC	0.001	20.305	55.789	56.884	77.715	4609	65874	95753	20	74091	544	637	1039	526	5388
FMC2	FMC	1.227	11.241	63.729	54.243	78.618	4251	60308	82645	10	62449	436	1850	818	522	5819
FME2	FME	1.043	8.852	41.433	47.783	86.634	5130	69766	94115	21	72290	552	2420	1075	510	5474
FME3	FME	3.391	23.587	74.36	68.626	103.865	4496	64693	76175	23	57059	351	2501	733	382	4935
FME1	FME	1.441	1.751	52.198	38.115	57.168	3110	45915	62501	11	46821	245	947	507	320	3422
FMM3	FMM	19.876	8.657	63.823	54.867	59.638	5620	136801	96838	911	76680	613	3871	1341	519	8188
FMM1	FMM	29.048	23.995	32.11	35.986	32.811	3586	78128	48272	45	35767	216	2407	374	159	4697
FMM2	FMM	10.314	9.558	41.057	37.306	62.616	2984	84661	67581	94	50824	293	2624	666	342	6595
VI2	VI	9.859	2.312	17.659	16.609	14.883	502	78516	74762	85	71127	305	116	1169	453	835
VI3	VI	10.692	2.083	29.886	16.574	9.36	452	74940	75318	28	66625	319	201	1169	421	767
VI1	VI	11.293	2.524	11.219	7.534	6.858	336	67119	62498	193	57023	230	188	870	356	753
VMC2	VMC	34.015	3.126	42.893	54.184	72.536	7268	126943	114693	42	85659	618	1028	1545	598	4369
VMC3	VMC	25.507	6.011	36.402	35.576	51.392	6697	117474	107366	38	78435	589	1508	1498	579	4552
VMC1	VMC	28.376	25.341	28.199	38.567	56.71	5726	115348	102913	54	76450	490	689	1345	508	3017
VME1	VME	34.817	14.197	40.863	51.925	77.083	5629	115850	104154	24	76860	462	369	1195	533	2039
VME2	VME	23.441	21.972	28.279	38.16	66.07	5659	105302	96085	59	71466	442	399	1074	505	2329
VME3	VME	18.109	2.747	54.733	51.816	71.716	4613	84512	82802	20	58942	276	238	780	416	1747
VMM2	VMM	74.672	8.903	34.982	45.624	45.513	5359	119826	92334	120	71012	533	2155	1158	532	6898
VMM3	VMM	71.504	4.981	56.618	56.877	53.609	5159	110769	86965	261	65248	491	2309	1090	450	7134
VMM1	VMM	80.326	7.379	31.041	51.979	45.845	4564	99702	85094	249	57834	403	1860	888	461	6244

## Sheet: Legend
	QC	Quality check sample
	DI	Dried Blood Spot, Isopropanol
	DMC	Dried Blood Spot, Methanol/Chloroform
	DME	Dried Blood Spot, Methanol
	DMM	Dried Blood Spot, Methanol/MTBE
	FI	Fluid Blood, Isopropanol
	FMC	Fluid Blood, Methanol/Chloroform
	FME	Fluid Blood, Methanol
	FMM	Fluid Blood, Methanol/MTBE
	VI	VAMS, Isopropanol
	VMC	VAMS, Methanol/Chloroform
	VME	VAMS, Methanol
	VMM	VAMS, Methanol/MTBE
