# Supplementary material for: Volumetric Absorptive Microsampling of Blood for Untargeted Lipidomics
Source: Molecules. 2021 Jan 7;26(2):262. doi: 10.3390/molecules26020262 (PMC7825730; doi:10.3390/molecules26020262)
Supplement: Supplementary file 1 [file molecules-26-00262-s001.zip › molecules-1054610-revised-1-SM/Supplementary File 2.xlsx]

## Sheet: Fluid
	GroupId	ID	Inchi	m/z	RT	Adduct	Sum composition	Common name	Lipid class	Session	Identification name
	85	LMGP01030033	DFANIYFZNIJQEP-FAVOOIQCSA-N	782.534	10.08	[M+HCOO]-	1 day, 10:04:00	PC(P-16:0/18:4(6Z,9Z,12Z,15Z))	1-(1Z-alkenyl),2-acylglycerophosphocholines		New Identification 1
	152	LMGP01030040	OEZJTMNFEIOILN-ACTKFRKUSA-N	808.549	10.7	[M+HCOO]-	1 day, 12:05:00	PC(P-16:0/20:5(5Z,8Z,11Z,14Z,17Z))	1-(1Z-alkenyl),2-acylglycerophosphocholines		New Identification 1
	192	LMGP01030014	TXHZYNSTTCIWMJ-RXSQUPBGSA-N	818.607	11.02	[M+H]+	1 day, 16:06:00	PC(P-18:0/22:6(4Z,7Z,10Z,13Z,16Z,19Z))	1-(1Z-alkenyl),2-acylglycerophosphocholines		New Identification 1
	239	LMGP01030029	RWRVIUCMDZDLOX-PISDLAQISA-N	750.542	11.41	[M+Na]+	1 day, 9:02:00	PC(P-16:0/17:2(9Z,12Z))	1-(1Z-alkenyl),2-acylglycerophosphocholines		New Identification 1
	298	LMGP01030128	MVDFTRYOOPZXII-JEPFLRBFSA-N	788.578	12.01	[M+HCOO]-	1 day, 10:01:00	PC(P-16:0/18:1(11Z))	1-(1Z-alkenyl),2-acylglycerophosphocholines		New Identification 1
	319	LMGP01030024	RVVIIUDDUQISTE-XLPIDCJYSA-N	702.543	12.28	[M+H]+	1 day, 7:01:00	PC(P-16:0/15:1(9Z))	1-(1Z-alkenyl),2-acylglycerophosphocholines		New Identification 1
	323	LMGP01030056	TYJBKVADMXZIRD-FCQDNJPKSA-N	778.573	12.34	[M+Na]+	1 day, 11:02:00	PC(P-18:0/17:2(9Z,12Z))	1-(1Z-alkenyl),2-acylglycerophosphocholines		New Identification 1
	332	LMGP01030029	RWRVIUCMDZDLOX-PISDLAQISA-N	726.542	12.41	[M-H]-	1 day, 9:02:00	PC(P-16:0/17:2(9Z,12Z))	1-(1Z-alkenyl),2-acylglycerophosphocholines		New Identification 1
	230	LMGP02030093	UUYSKERSKRMYME-MAIXUNBTSA-N	724.527	11.33	[M+H]+	1 day, 12:04:00	PE(P-16:0/20:4(5Z,8Z,11Z,14Z))	1-(1Z-alkenyl),2-acylglycerophosphoethanolamines		New Identification 1
	235	LMGP02030093	UUYSKERSKRMYME-MAIXUNBTSA-N	722.512	11.37	[M-H]-	1 day, 12:04:00	PE(P-16:0/20:4(5Z,8Z,11Z,14Z))	1-(1Z-alkenyl),2-acylglycerophosphoethanolamines		New Identification 1
	300	LMGP02030005	FIJFPUAJUDAZEY-MNDXXDKYSA-N	776.561	12.01	[M+H]+	1 day, 16:06:00	PE(P-18:0/22:6(4Z,7Z,10Z,13Z,16Z,19Z))	1-(1Z-alkenyl),2-acylglycerophosphoethanolamines		New Identification 1
	301	LMGP02030033	KHJSJYFSBVDACH-LNCIMUPZSA-N	752.558	12.02	[M+H]+	1 day, 14:04:00	PE(P-16:0/22:4(7Z,10Z,13Z,16Z))	1-(1Z-alkenyl),2-acylglycerophosphoethanolamines		New Identification 1
	306	LMGP02030005	FIJFPUAJUDAZEY-MNDXXDKYSA-N	774.541	12.06	[M-H]-	1 day, 16:06:00	PE(P-18:0/22:6(4Z,7Z,10Z,13Z,16Z,19Z))	1-(1Z-alkenyl),2-acylglycerophosphoethanolamines		New Identification 1
	309	LMGP02030033	KHJSJYFSBVDACH-LNCIMUPZSA-N	750.54	12.07	[M-H]-	1 day, 14:04:00	PE(P-16:0/22:4(7Z,10Z,13Z,16Z))	1-(1Z-alkenyl),2-acylglycerophosphoethanolamines		New Identification 1
	321	LMGP02030003	URPXXNCTXCOATD-FXMFQVEGSA-N	752.558	12.31	[M+H]+	1 day, 14:04:00	PE(P-18:0/20:4(5Z,8Z,11Z,14Z))	1-(1Z-alkenyl),2-acylglycerophosphoethanolamines		New Identification 1
	322	LMGP02030095	ZVVYJAAMWXATNY-PRWZWGSOSA-N	700.525	12.32	[M-H]-	1 day, 10:01:00	PE(P-16:0/18:1(9Z))	1-(1Z-alkenyl),2-acylglycerophosphoethanolamines		New Identification 1
	325	LMGP02030003	URPXXNCTXCOATD-FXMFQVEGSA-N	750.541	12.36	[M-H]-	1 day, 14:04:00	PE(P-18:0/20:4(5Z,8Z,11Z,14Z))	1-(1Z-alkenyl),2-acylglycerophosphoethanolamines		New Identification 1
	354	LMGP02030061	TVTRPEJBOGUHBJ-IKHSQHJKSA-N	778.573	13.13	[M-H]-	1 day, 16:04:00	PE(P-18:0/22:4(7Z,10Z,13Z,16Z))	1-(1Z-alkenyl),2-acylglycerophosphoethanolamines		New Identification 1
	358	LMGP02030004	XVYPOHCSLJZFED-QZEVRULJSA-N	728.555	13.3	[M-H]-	1 day, 12:01:00	PE(P-18:0/18:1(9Z))	1-(1Z-alkenyl),2-acylglycerophosphoethanolamines		New Identification 1
	194	LMGP06030090	CKZKZNDLSLDXAK-BXKXKPNWSA-N	912.596	11.04	[M+NH4]+	1 day, 16:06:00	PI(P-18:0/22:6(4Z,7Z,10Z,13Z,16Z,19Z))	1-(1Z-alkenyl),2-acylglycerophosphoinositols		New Identification 1
	288	LMGP06030001	FAALIJRVOXTMQQ-DECPHDEXSA-N	940.626	11.93	[M+NH4]+	1 day, 18:06:00	PI(P-20:0/22:6(4Z,7Z,10Z,13Z,16Z,19Z))	1-(1Z-alkenyl),2-acylglycerophosphoinositols		New Identification 1
	83	LMGP03030038	CKAHCYHSTPHCJL-BCINCGEGSA-N	756.516	9.99	[M-H]-	1 day, 11:02:00	PS(P-18:0/17:2(9Z,12Z))	1-(1Z-alkenyl),2-acylglycerophosphoserines		New Identification 1
	132	LMGL02070004	QCHBHNNYXGOTCL-GXJVVETESA-N	603.535	10.56	[M+H]+	00:00:00	1-(14-methyl-pentadecanoyl)-2-(8-[3]-ladderane-octanyl)-sn-glycerol	1-acyl,2-alkylglycerols		New Identification 1
	153	LMGP02080004	YJJPBYINJUEKTN-XTQDDKKMSA-N	784.549	10.71	[M+HCOO]-	00:00:00	1-(10-methyl-hexadecanoyl)-2-(8-[3]-ladderane-octanyl)-sn-glycerophosphoethanolamine	1-acyl,2-alkylglycerophosphoethanolamines		New Identification 1
	211	LMGP02080003	KXCAVCBNVMAURC-XLXOSIANSA-N	772.528	11.19	[M-H]-	00:00:00	1-(8-[3]-ladderane-octanoyl)-2-(8-[3]-ladderane-octanyl)-sn-glycerophosphoethanolamine	1-acyl,2-alkylglycerophosphoethanolamines		New Identification 1
	186	LMGP01020064	QQQQNYAHSSIZBU-HIQXTUQZSA-N	792.59	10.96	[M+H]+	1 day, 14:06:00	PC(O-16:0/22:6(4Z,7Z,10Z,13Z,16Z,19Z))	1-alkyl,2-acylglycerophosphocholines		New Identification 1
	196	LMGP01020058	YHSSHPWVFALMBA-IARQOZKNSA-N	766.568	11.05	[M+H]+	1 day, 12:05:00	PC(O-16:0/20:5(5Z,8Z,11Z,14Z,17Z))	1-alkyl,2-acylglycerophosphocholines		New Identification 1
	204	LMGP01020058	YHSSHPWVFALMBA-IARQOZKNSA-N	810.563	11.1	[M+HCOO]-	1 day, 12:05:00	PC(O-16:0/20:5(5Z,8Z,11Z,14Z,17Z))	1-alkyl,2-acylglycerophosphocholines		New Identification 1
	215	LMGP01020015	LZRRAULJOVYLHT-LDLOPFEMSA-N	742.567	11.21	[M+Na]+	1 day, 8:00:00	PC(O-14:0/18:0)	1-alkyl,2-acylglycerophosphocholines		New Identification 1
	216	LMGP01020054	DUUSFCFZBREELS-SEHARXJXSA-N	768.591	11.21	[M+H]+	1 day, 12:04:00	PC(O-16:0/20:4(5E,8E,11E,14E))	1-alkyl,2-acylglycerophosphocholines		New Identification 1
	221	LMGP01020270	XCCONPVPHCCYNF-KPFPPAHTSA-N	812.579	11.25	[M+HCOO]-	1 day, 12:04:00	PC(O-18:2(9Z,12Z)/18:2(9Z,12Z))	1-alkyl,2-acylglycerophosphocholines		New Identification 1
	223	LMGP01020257	AXCLECQLCBWNLZ-KZZBVOOISA-N	786.563	11.27	[M+HCOO]-	1 day, 10:03:00	PC(O-16:1(9Z)/18:2(9Z,12Z))	1-alkyl,2-acylglycerophosphocholines		New Identification 1
	224	LMGP01020066	VGMPOLIXNOOTMT-HEYUSFSCSA-N	794.606	11.27	[M+H]+	1 day, 14:05:00	PC(O-16:0/22:5(7Z,10Z,13Z,16Z,19Z))	1-alkyl,2-acylglycerophosphocholines		New Identification 1
	227	LMGP01020066	VGMPOLIXNOOTMT-HEYUSFSCSA-N	838.593	11.32	[M+HCOO]-	1 day, 14:05:00	PC(O-16:0/22:5(7Z,10Z,13Z,16Z,19Z))	1-alkyl,2-acylglycerophosphocholines		New Identification 1
	242	LMGP01020033	PXPSGTINXJQLBR-VQJSHJPSSA-N	770.605	11.43	[M+Na]+	1 day, 10:00:00	PC(O-16:0/18:0)	1-alkyl,2-acylglycerophosphocholines		New Identification 1
	291	LMGP01020039	IQACMFWAGALEAQ-WESJWMGVSA-N	744.577	11.96	[M+H]+	1 day, 10:02:00	PC(O-16:0/18:2(9Z,12Z))	1-alkyl,2-acylglycerophosphocholines		New Identification 1
	295	LMGP01020066	VGMPOLIXNOOTMT-HEYUSFSCSA-N	794.605	12	[M+H]+	1 day, 14:05:00	PC(O-16:0/22:5(7Z,10Z,13Z,16Z,19Z))	1-alkyl,2-acylglycerophosphocholines		New Identification 1
	297	LMGP01020015	LZRRAULJOVYLHT-LDLOPFEMSA-N	720.59	12.01	[M+H]+	1 day, 8:00:00	PC(O-14:0/18:0)	1-alkyl,2-acylglycerophosphocholines		New Identification 1
	305	LMGP01020015	LZRRAULJOVYLHT-LDLOPFEMSA-N	764.577	12.06	[M+HCOO]-	1 day, 8:00:00	PC(O-14:0/18:0)	1-alkyl,2-acylglycerophosphocholines		New Identification 1
	308	LMGP01020003	SIEDNCDNGMIKST-IYEJTHTFSA-N	746.604	12.07	[M+H]+	1 day, 10:01:00	PC(O-16:0/18:1(9Z))	1-alkyl,2-acylglycerophosphocholines		New Identification 1
	311	LMGP01020003	SIEDNCDNGMIKST-IYEJTHTFSA-N	746.605	12.1	[M+H]+	1 day, 10:01:00	PC(O-16:0/18:1(9Z))	1-alkyl,2-acylglycerophosphocholines		New Identification 1
	313	LMGP01020003	SIEDNCDNGMIKST-IYEJTHTFSA-N	790.592	12.15	[M+HCOO]-	1 day, 10:01:00	PC(O-16:0/18:1(9Z))	1-alkyl,2-acylglycerophosphocholines		New Identification 1
	315	LMGP01020192	AARXMRRIHQKKME-DEQAVREKSA-N	796.62	12.17	[M+H]+	1 day, 14:04:00	PC(O-16:0/22:4(7Z,10Z,13Z,16Z))	1-alkyl,2-acylglycerophosphocholines		New Identification 1
	316	LMGP01020188	ZYLPVUZBZNMVMR-ZBBHDILGSA-N	772.621	12.18	[M+H]+	1 day, 12:02:00	PC(O-16:0/20:2(11Z,14Z))	1-alkyl,2-acylglycerophosphocholines		New Identification 1
	317	LMGP01020107	KDRRVBBVKZQQTN-BEBRKXFFSA-N	822.635	12.19	[M+H]+	1 day, 16:05:00	PC(O-18:0/22:5(4Z,7Z,10Z,13Z,16Z))	1-alkyl,2-acylglycerophosphocholines		New Identification 1
	318	LMGP01020100	GBNPCIWXLWZJGA-RIBNYSSJSA-N	840.609	12.23	[M+HCOO]-	1 day, 14:04:00	PC(O-18:0/20:4(5E,8E,11E,14E))	1-alkyl,2-acylglycerophosphocholines		New Identification 1
	324	LMGP01020188	ZYLPVUZBZNMVMR-ZBBHDILGSA-N	772.62	12.34	[M+H]+	1 day, 12:02:00	PC(O-16:0/20:2(11Z,14Z))	1-alkyl,2-acylglycerophosphocholines		New Identification 1
	355	LMGP01020187	RZVLQGOIANISBO-GRVDSVFJSA-N	774.635	13.17	[M+H]+	1 day, 12:01:00	PC(O-16:0/20:1(11Z))	1-alkyl,2-acylglycerophosphocholines		New Identification 1
	361	LMGP01020184	GJUPWUMENNOFNE-ZWSUCZCESA-N	730.574	13.34	[M+H]+	1 day, 9:02:00	PC(O-16:0/17:2(9Z,12Z))	1-alkyl,2-acylglycerophosphocholines		New Identification 1
	370	LMGP01020278	CEZAZXUWDFPTTE-FHIJIHMSSA-N	878.698	14.24	[M+H]+	1 day, 20:05:00	PC(O-22:2(13Z,16Z)/22:3(10Z,13Z,16Z))	1-alkyl,2-acylglycerophosphocholines		New Identification 1
	244	LMGP02020020	JJMPYAHUHHQAJB-FYOCAXJLSA-N	748.528	11.46	[M-H]-	1 day, 14:06:00	PE(O-16:0/22:6(4Z,7Z,10Z,13Z,16Z,19Z))	1-alkyl,2-acylglycerophosphoethanolamines		New Identification 1
	328	LMGP02020104	CFLIAMAPAOTPGM-AOXDHDBISA-N	776.557	12.4	[M-H]-	1 day, 16:06:00	PE(O-18:0/22:6(4Z,7Z,10Z,13Z,16Z,19Z))	1-alkyl,2-acylglycerophosphoethanolamines		New Identification 1
	351	LMGP02020084	AJTLGNXEKDSRHQ-JWXPWAJASA-N	780.59	13.05	[M+H]+	1 day, 16:05:00	PE(O-20:0/20:5(5Z,8Z,11Z,14Z,17Z))	1-alkyl,2-acylglycerophosphoethanolamines		New Identification 1
	96	LMGP04020026	KHCPTYBTXWCYAL-XEPQIOIISA-N	791.541	10.27	[M+HCOO]-	1 day, 11:02:00	PG(O-18:0/17:2(9Z,12Z))	1-alkyl,2-acylglycerophosphoglycerols		New Identification 1
	135	LMGP04020075	XBCUJZGDZGNJIG-AUIZQLEOSA-N	776.581	10.57	[M+NH4]+	1 day, 12:03:00	PG(O-16:0/20:3(8Z,11Z,14Z))	1-alkyl,2-acylglycerophosphoglycerols		New Identification 1
	188	LMGP06020089	OAYKZSIIYSIOLL-SHPJILCGSA-N	886.581	10.97	[M+NH4]+	1 day, 14:06:00	PI(O-16:0/22:6(4Z,7Z,10Z,13Z,16Z,19Z))	1-alkyl,2-acylglycerophosphoinositols		New Identification 1
	258	LMGP06020084	CPWBMXQIYVQUOY-OMGKHHFPSA-N	914.611	11.63	[M+NH4]+	1 day, 16:06:00	PI(O-18:0/22:6(4Z,7Z,10Z,13Z,16Z,19Z))	1-alkyl,2-acylglycerophosphoinositols		New Identification 1
	276	LMGP06020076	OUXDWNINXCBJGI-FHXTVJBSSA-N	864.595	11.84	[M+NH4]+	1 day, 12:03:00	PI(O-16:0/20:3(8Z,11Z,14Z))	1-alkyl,2-acylglycerophosphoinositols		New Identification 1
	280	LMGP06020084	CPWBMXQIYVQUOY-OMGKHHFPSA-N	914.611	11.89	[M+NH4]+	1 day, 16:06:00	PI(O-18:0/22:6(4Z,7Z,10Z,13Z,16Z,19Z))	1-alkyl,2-acylglycerophosphoinositols		New Identification 1
	310	LMGP06020065	SZZBTOFGCACGGA-UJFOEZHDSA-N	916.627	12.07	[M+NH4]+	1 day, 16:05:00	PI(O-20:0/20:5(5Z,8Z,11Z,14Z,17Z))	1-alkyl,2-acylglycerophosphoinositols		New Identification 1
	339	LMGP06020001	ZJRBDDRMYYFNPS-YVLPQMEISA-N	942.643	12.59	[M+NH4]+	1 day, 18:06:00	PI(O-20:0/22:6(4Z,7Z,10Z,13Z,16Z,19Z))	1-alkyl,2-acylglycerophosphoinositols		New Identification 1
	2	LMGP03020081	DPYPMKYYOKABSS-AARKOHAPSA-N	736.543	1.02	[M+H]+	1 day, 9:00:00	PS(O-16:0/17:0)	1-alkyl,2-acylglycerophosphoserines		New Identification 1
	142	LMGP03020026	QNIOWDJBEDFQPG-VXMPBLKKSA-N	758.534	10.63	[M-H]-	1 day, 11:02:00	PS(O-18:0/17:2(9Z,12Z))	1-alkyl,2-acylglycerophosphoserines		New Identification 1
	284	LMGP03020005	OHIPNGBMAJNIFN-GPOMZPHUSA-N	708.511	11.91	[M+H]+	1 day, 7:00:00	PS(O-16:0/15:0)	1-alkyl,2-acylglycerophosphoserines		New Identification 1
	285	LMGP03020081	DPYPMKYYOKABSS-AARKOHAPSA-N	736.543	11.92	[M+H]+	1 day, 9:00:00	PS(O-16:0/17:0)	1-alkyl,2-acylglycerophosphoserines		New Identification 1
	286	LMGP03020002	UJEVNPCKESBVQY-SAIUNTKASA-N	680.481	11.92	[M+H]+	1 day, 5:00:00	PS(O-16:0/13:0)	1-alkyl,2-acylglycerophosphoserines		New Identification 1
	412	LMGP03020081	DPYPMKYYOKABSS-AARKOHAPSA-N	736.543	20.34	[M+H]+	1 day, 9:00:00	PS(O-16:0/17:0)	1-alkyl,2-acylglycerophosphoserines		New Identification 1
	59	LMGL02040001	JIVLVDABBQIAOL-RDUBIJJSSA-N	595.493	8.14	[M+HCOO]-	1 day, 8:01:00	DG(P-14:0/18:1(9Z))	1Z-alkenylacylglycerols		New Identification 1
	60	LMGL02040001	JIVLVDABBQIAOL-RDUBIJJSSA-N	595.495	8.24	[M+HCOO]-	1 day, 8:01:00	DG(P-14:0/18:1(9Z))	1Z-alkenylacylglycerols		New Identification 1
	62	LMGL02040001	JIVLVDABBQIAOL-RDUBIJJSSA-N	595.493	8.35	[M+HCOO]-	1 day, 8:01:00	DG(P-14:0/18:1(9Z))	1Z-alkenylacylglycerols		New Identification 1
	51	LMFA01020289	WPAIKZNPOIBQQC-UHFFFAOYSA-N	255.234	5.88	[M-H]-	00:00:00	13,13-dimethyl-tetradecanoic acid	Branched fatty acids		New Identification 1
	57	LMFA01020013	OQCDKBAXFALNLD-UHFFFAOYSA-N	283.267	7.68	[M-H]-	00:00:00	10-methyl-heptadecanoic acid	Branched fatty acids		New Identification 1
	8	LMST02030192	FUFLCEKSBBHCMO-IWBQTIMDSA-N	325.185	1.55	[M-H-H2O]-	00:00:00	11-Dehydrocorticosterone	C21 steroids (gluco/mineralocorticoids, progestogins) and derivatives		New Identification 1
	9	LMST02030192	FUFLCEKSBBHCMO-IWBQTIMDSA-N	325.185	1.66	[M-H-H2O]-	00:00:00	11-Dehydrocorticosterone	C21 steroids (gluco/mineralocorticoids, progestogins) and derivatives		New Identification 1
	16	LMST02030154	PBKZPPIHUVSDNM-WNHSNXHDSA-N	339.201	1.98	[M-H-H2O]-	00:00:00	canrenoic acid	C21 steroids (gluco/mineralocorticoids, progestogins) and derivatives		New Identification 1
	112	LMST02030154	PBKZPPIHUVSDNM-WNHSNXHDSA-N	339.201	10.38	[M-H-H2O]-	00:00:00	canrenoic acid	C21 steroids (gluco/mineralocorticoids, progestogins) and derivatives		New Identification 1
	113	LMST02030192	FUFLCEKSBBHCMO-IWBQTIMDSA-N	325.187	10.38	[M-H-H2O]-	00:00:00	11-Dehydrocorticosterone	C21 steroids (gluco/mineralocorticoids, progestogins) and derivatives		New Identification 1
	160	LMPR01070099	DHNSFMNURMJEQV-VPWOWJCISA-N	910.581	10.74	[M+NH4]+	00:00:00	Zeaxanthin diglucoside/ Zeaxanthin beta-D-diglucoside	C40 isoprenoids (tetraterpenes)		New Identification 1
	65	LMST01110017	QPZGFCIOPOCRRK-JCNUMBOPSA-N	429.372	9.41	[M+H]+	00:00:00	(25R)-5alpha,6alpha-epoxy-24R,26R-dimethyl-26,27-cyclo-cholestan-3beta-ol	Calysterols and cyclopropyl sidechain derivatives		New Identification 1
	64	LMSP03010035	RPTUKVYGSPDHGQ-PSALXKTOSA-N	675.544	9.33	[M+H]+	1 day, 8:01:00	SM(d16:1/16:0)	Ceramide phosphocholines (sphingomyelins)		New Identification 1
	67	LMSP03010040	QQFVICUNTBNUKN-QQRIYSRRSA-N	701.559	9.52	[M+H]+	1 day, 10:02:00	SM(d16:1/18:1)	Ceramide phosphocholines (sphingomyelins)		New Identification 1
	68	LMSP03010040	QQFVICUNTBNUKN-QQRIYSRRSA-N	745.548	9.57	[M+HCOO]-	1 day, 10:02:00	SM(d16:1/18:1)	Ceramide phosphocholines (sphingomyelins)		New Identification 1
	70	LMSP03010040	QQFVICUNTBNUKN-QQRIYSRRSA-N	701.559	9.67	[M+H]+	1 day, 10:02:00	SM(d16:1/18:1)	Ceramide phosphocholines (sphingomyelins)		New Identification 1
	72	LMSP03010040	QQFVICUNTBNUKN-QQRIYSRRSA-N	745.55	9.71	[M+HCOO]-	1 day, 10:02:00	SM(d16:1/18:1)	Ceramide phosphocholines (sphingomyelins)		New Identification 1
	78	LMSP03010037	CGMZWBZSOINWHL-YPDYIYJKSA-N	689.558	9.89	[M+H]+	1 day, 9:01:00	SM(d16:1/17:0)	Ceramide phosphocholines (sphingomyelins)		New Identification 1
	80	LMSP03010037	CGMZWBZSOINWHL-YPDYIYJKSA-N	733.549	9.93	[M+HCOO]-	1 day, 9:01:00	SM(d16:1/17:0)	Ceramide phosphocholines (sphingomyelins)		New Identification 1
	110	LMSP03010042	OQCPQFVKIYWGRP-GWQJGLRPSA-N	725.556	10.37	[M+Na]+	1 day, 10:01:00	SM(d16:1/18:0)	Ceramide phosphocholines (sphingomyelins)		New Identification 1
	111	LMSP03010042	OQCPQFVKIYWGRP-GWQJGLRPSA-N	703.576	10.37	[M+H]+	1 day, 10:01:00	SM(d16:1/18:0)	Ceramide phosphocholines (sphingomyelins)		New Identification 1
	121	LMSP03010042	OQCPQFVKIYWGRP-GWQJGLRPSA-N	703.576	10.43	[M+H]+	1 day, 10:01:00	SM(d16:1/18:0)	Ceramide phosphocholines (sphingomyelins)		New Identification 1
	123	LMSP03010037	CGMZWBZSOINWHL-YPDYIYJKSA-N	687.544	10.45	[M-H]-	1 day, 9:01:00	SM(d16:1/17:0)	Ceramide phosphocholines (sphingomyelins)		New Identification 1
	124	LMSP03010042	OQCPQFVKIYWGRP-GWQJGLRPSA-N	747.566	10.46	[M+HCOO]-	1 day, 10:01:00	SM(d16:1/18:0)	Ceramide phosphocholines (sphingomyelins)		New Identification 1
	141	LMSP03010048	YTBRKOHFRDWGKO-XZNYDZQTSA-N	773.581	10.61	[M+HCOO]-	1 day, 12:02:00	SM(d16:1/20:1)	Ceramide phosphocholines (sphingomyelins)		New Identification 1
	156	LMSP03010044	YMQZQHIESOAPQH-JXGHDCMNSA-N	717.592	10.73	[M+H]+	1 day, 11:01:00	SM(d18:1/17:0)	Ceramide phosphocholines (sphingomyelins)		New Identification 1
	162	LMSP03010004	QHZIGNLCLJPLCU-QPPIDDCLSA-N	705.591	10.76	[M+H]+	1 day, 10:00:00	SM(d18:0/16:0)	Ceramide phosphocholines (sphingomyelins)		New Identification 1
	167	LMSP03010004	QHZIGNLCLJPLCU-QPPIDDCLSA-N	749.582	10.81	[M+HCOO]-	1 day, 10:00:00	SM(d18:0/16:0)	Ceramide phosphocholines (sphingomyelins)		New Identification 1
	182	LMSP03010044	YMQZQHIESOAPQH-JXGHDCMNSA-N	761.582	10.94	[M+HCOO]-	1 day, 11:01:00	SM(d18:1/17:0)	Ceramide phosphocholines (sphingomyelins)		New Identification 1
	241	LMSP03010052	CYAOJEYKBPRRNW-YJFXYUILSA-N	775.595	11.42	[M+HCOO]-	1 day, 12:01:00	SM(d16:1/20:0)	Ceramide phosphocholines (sphingomyelins)		New Identification 1
	251	LMSP03010058	KPTCFDRXDCXXSG-GKAOGSCXSA-N	757.621	11.52	[M+H]+	1 day, 14:02:00	SM(d16:1/22:1)	Ceramide phosphocholines (sphingomyelins)		New Identification 1
	262	LMSP03010073	ZMVICCPXQQIKAC-TWKUQIQBSA-N	809.652	11.66	[M+Na]+	1 day, 16:01:00	SM(d16:1/24:0)	Ceramide phosphocholines (sphingomyelins)		New Identification 1
	269	LMSP03010053	YFAPMGSREHKRHM-IOLBBIBUSA-N	733.621	11.72	[M+H]+	1 day, 12:00:00	SM(d16:0/20:0)	Ceramide phosphocholines (sphingomyelins)		New Identification 1
	327	LMSP03010071	FOULCGVQZYQEQM-DNXGLLHMSA-N	785.653	12.38	[M+H]+	1 day, 16:02:00	SM(d16:1/24:1)	Ceramide phosphocholines (sphingomyelins)		New Identification 1
	330	LMSP03010061	XNBRFUCJENKXCT-SVLGDMRNSA-N	759.637	12.41	[M+H]+	1 day, 14:01:00	SM(d16:1/22:0)	Ceramide phosphocholines (sphingomyelins)		New Identification 1
	333	LMSP03010071	FOULCGVQZYQEQM-DNXGLLHMSA-N	829.639	12.43	[M+HCOO]-	1 day, 16:02:00	SM(d16:1/24:1)	Ceramide phosphocholines (sphingomyelins)		New Identification 1
	335	LMSP03010061	XNBRFUCJENKXCT-SVLGDMRNSA-N	803.624	12.46	[M+HCOO]-	1 day, 14:01:00	SM(d16:1/22:0)	Ceramide phosphocholines (sphingomyelins)		New Identification 1
	337	LMSP03010080	TXFLWJQVQCDUDZ-BRUGZULGSA-N	811.668	12.52	[M+H]+	1 day, 18:03:00	SM(d18:2/24:1)	Ceramide phosphocholines (sphingomyelins)		New Identification 1
	341	LMSP03010080	TXFLWJQVQCDUDZ-BRUGZULGSA-N	855.656	12.6	[M+HCOO]-	1 day, 18:03:00	SM(d18:2/24:1)	Ceramide phosphocholines (sphingomyelins)		New Identification 1
	343	LMSP03010071	FOULCGVQZYQEQM-DNXGLLHMSA-N	829.64	12.65	[M+HCOO]-	1 day, 16:02:00	SM(d16:1/24:1)	Ceramide phosphocholines (sphingomyelins)		New Identification 1
	346	LMSP03010070	FMJPKVXVBYILLP-FTRJIJDXSA-N	800.67	12.89	[M+NH4]+	1 day, 16:03:00	SM(d18:2/22:1)	Ceramide phosphocholines (sphingomyelins)		New Identification 1
	349	LMSP03010065	DZDNLWWCTCDASI-QVDCKBILSA-N	773.651	12.95	[M+H]+	1 day, 15:01:00	SM(d16:1/23:0)	Ceramide phosphocholines (sphingomyelins)		New Identification 1
	350	LMSP03010074	POQOEIGODOXWFL-HIMVLHDZSA-N	843.657	12.98	[M+HCOO]-	1 day, 17:02:00	SM(d17:1/24:1)	Ceramide phosphocholines (sphingomyelins)		New Identification 1
	352	LMSP03010065	DZDNLWWCTCDASI-QVDCKBILSA-N	817.64	13.06	[M+HCOO]-	1 day, 15:01:00	SM(d16:1/23:0)	Ceramide phosphocholines (sphingomyelins)		New Identification 1
	353	LMSP03010074	POQOEIGODOXWFL-HIMVLHDZSA-N	799.668	13.09	[M+H]+	1 day, 17:02:00	SM(d17:1/24:1)	Ceramide phosphocholines (sphingomyelins)		New Identification 1
	356	LMSP03010074	POQOEIGODOXWFL-HIMVLHDZSA-N	843.655	13.2	[M+HCOO]-	1 day, 17:02:00	SM(d17:1/24:1)	Ceramide phosphocholines (sphingomyelins)		New Identification 1
	360	LMSP03010007	WKZHECFHXLTOLJ-QYKFWSDSSA-N	857.671	13.32	[M+HCOO]-	1 day, 18:02:00	SM(d18:1/24:1(15Z))	Ceramide phosphocholines (sphingomyelins)		New Identification 1
	362	LMSP03010073	ZMVICCPXQQIKAC-TWKUQIQBSA-N	831.655	13.34	[M+HCOO]-	1 day, 16:01:00	SM(d16:1/24:0)	Ceramide phosphocholines (sphingomyelins)		New Identification 1
	363	LMSP03010007	WKZHECFHXLTOLJ-QYKFWSDSSA-N	813.684	13.43	[M+H]+	1 day, 18:02:00	SM(d18:1/24:1(15Z))	Ceramide phosphocholines (sphingomyelins)		New Identification 1
	364	LMSP03010073	ZMVICCPXQQIKAC-TWKUQIQBSA-N	787.668	13.48	[M+H]+	1 day, 16:01:00	SM(d16:1/24:0)	Ceramide phosphocholines (sphingomyelins)		New Identification 1
	366	LMSP03010007	WKZHECFHXLTOLJ-QYKFWSDSSA-N	813.684	13.64	[M+H]+	1 day, 18:02:00	SM(d18:1/24:1(15Z))	Ceramide phosphocholines (sphingomyelins)		New Identification 1
	367	LMSP03010076	LQSSZIQDYCHSLD-NMIJJABPSA-N	845.669	13.72	[M+HCOO]-	1 day, 17:01:00	SM(d16:1/25:0)	Ceramide phosphocholines (sphingomyelins)		New Identification 1
	368	LMSP03010022	FONAXCRWZQFJHY-JCGOJSMZSA-N	789.683	13.88	[M+H]+	1 day, 16:00:00	SM(d18:0/22:0)	Ceramide phosphocholines (sphingomyelins)		New Identification 1
	371	LMSP03010023	XZBDYCJQWJNNJB-CFLZVKAOSA-N	859.686	14.29	[M+HCOO]-	1 day, 18:01:00	SM(d18:0/24:1(15Z))	Ceramide phosphocholines (sphingomyelins)		New Identification 1
	372	LMSP03010009	YXEXWUZHFGYOHJ-UOJCCMJYSA-N	841.714	14.51	[M+H]+	1 day, 20:02:00	SM(d18:1/26:1(17Z))	Ceramide phosphocholines (sphingomyelins)		New Identification 1
	374	LMSP03010023	XZBDYCJQWJNNJB-CFLZVKAOSA-N	815.701	14.61	[M+H]+	1 day, 18:01:00	SM(d18:0/24:1(15Z))	Ceramide phosphocholines (sphingomyelins)		New Identification 1
	379	LMSP03010024	SMJLGESYPKPRNU-CRCOQUFZSA-N	817.714	15.02	[M+H]+	1 day, 18:00:00	SM(d18:0/24:0)	Ceramide phosphocholines (sphingomyelins)		New Identification 1
	380	LMSP03010027	JONXXLXMISNQNG-BXMSAMRLSA-N	829.715	15.18	[M+H]+	1 day, 19:01:00	SM(d18:1/25:0)	Ceramide phosphocholines (sphingomyelins)		New Identification 1
	382	LMSP03010025	GJNFQXJWAFBKPJ-DMATYJAJSA-N	843.73	15.74	[M+H]+	1 day, 20:01:00	SM(d18:0/26:1(17Z))	Ceramide phosphocholines (sphingomyelins)		New Identification 1
	99	LMSP03020010	DAJDHSUNMLBGKS-GWQJGLRPSA-N	703.575	10.3	[M+H]+	1 day, 13:01:00	PE-Cer(d14:1(4E)/23:0)	Ceramide phosphoethanolamines		New Identification 1
	136	LMSP03020042	FQQKQTWMHIBNIU-ORRFTQGBSA-N	729.591	10.57	[M+H]+	1 day, 15:02:00	PE-Cer(d14:2(4E,6E)/25:0)	Ceramide phosphoethanolamines		New Identification 1
	177	LMSP03020011	OMGHQYQULLCXMU-JXGHDCMNSA-N	717.591	10.89	[M+H]+	1 day, 14:01:00	PE-Cer(d14:1(4E)/24:0)	Ceramide phosphoethanolamines		New Identification 1
	236	LMSP03020013	PBJQROPNJJQVIY-YJFXYUILSA-N	731.605	11.37	[M+H]+	1 day, 15:01:00	PE-Cer(d14:1(4E)/25:0)	Ceramide phosphoethanolamines		New Identification 1
	66	LMST01010353	AARSTNLEOKIRTL-GYKMGIIDSA-N	409.31	9.43	[M+HCOO-H2O]-	00:00:00	1,4-cholestadienone	Cholesterol and derivatives		New Identification 1
	106	LMST01010290	DYIGMTKZUCRJAL-CLQTVSSBSA-N	369.351	10.34	[M+H-H2O]+	00:00:00	15-dehydro-A-norcholestanol	Cholesterol and derivatives		New Identification 1
	392	LMST01010290	DYIGMTKZUCRJAL-CLQTVSSBSA-N	369.351	19.53	[M+H-H2O]+	00:00:00	15-dehydro-A-norcholestanol	Cholesterol and derivatives		New Identification 1
	413	LMST01010290	DYIGMTKZUCRJAL-CLQTVSSBSA-N	369.352	20.34	[M+H-H2O]+	00:00:00	15-dehydro-A-norcholestanol	Cholesterol and derivatives		New Identification 1
	48	LMGL02010216	LBDXVTOFXXDOGH-KXYFHQNYSA-N	667.532	5.05	[M-H]-	1 day, 16:06:00	DG(18:0/22:6(4Z,7Z,10Z,13Z,16Z,19Z)/0:0)	Diacylglycerols		New Identification 1
	100	LMGP10010507	LZMMHVBORAFWAJ-BUMATNHDSA-N	782.569	10.31	[M+NH4]+	1 day, 17:05:00	PA(19:1(9Z)/22:4(7Z,10Z,13Z,16Z))	Diacylglycerophosphates		New Identification 1
	101	LMGP10010040	VHSGASDFETVZBV-PYQLHGAXSA-N	764.523	10.33	[M+NH4]+	1 day, 16:07:00	PA(18:1(9Z)/22:6(4Z,7Z,10Z,13Z,16Z,19Z))	Diacylglycerophosphates		New Identification 1
	108	LMGP10010245	BRZIEURNVJIWIV-MFFNBKQQSA-N	756.554	10.35	[M+NH4]+	1 day, 15:04:00	PA(17:0/22:4(7Z,10Z,13Z,16Z))	Diacylglycerophosphates		New Identification 1
	109	LMGP10010222	JSJLXZCSGITPLR-XKDWLADFSA-N	744.554	10.36	[M+NH4]+	1 day, 14:03:00	PA(16:1(9Z)/22:2(13Z,16Z))	Diacylglycerophosphates		New Identification 1
	128	LMGP10010087	MPSAMXLBSXALAV-UAIAYBLDSA-N	706.54	10.51	[M+NH4]+	1 day, 11:01:00	PA(13:0/22:1(11Z))	Diacylglycerophosphates		New Identification 1
	151	LMGP10010507	LZMMHVBORAFWAJ-BUMATNHDSA-N	782.57	10.7	[M+NH4]+	1 day, 17:05:00	PA(19:1(9Z)/22:4(7Z,10Z,13Z,16Z))	Diacylglycerophosphates		New Identification 1
	183	LMGP10010104	CEZQNPFSTSOBJQ-OUJJLNDXSA-N	720.555	10.96	[M+NH4]+	1 day, 12:01:00	PA(14:0/22:1(11Z))	Diacylglycerophosphates		New Identification 1
	190	LMGP10010554	HHMVHJAMGRFZSL-RIISSHOXSA-N	796.586	11	[M+NH4]+	1 day, 18:05:00	PA(20:1(11Z)/22:4(7Z,10Z,13Z,16Z))	Diacylglycerophosphates		New Identification 1
	225	LMGP10010336	MZEJDHUPHMYRAO-PRSPJSKQSA-N	772.585	11.27	[M+NH4]+	1 day, 16:03:00	PA(18:1(9Z)/22:2(13Z,16Z))	Diacylglycerophosphates		New Identification 1
	232	LMGP10010641	PCAGHLDCMFGIBQ-MMVIJXHXSA-N	784.584	11.34	[M+NH4]+	1 day, 17:04:00	PA(20:4(5Z,8Z,11Z,14Z)/21:0)	Diacylglycerophosphates		New Identification 1
	255	LMGP10010506	XZVPNSBCQQBZLB-RNDHPGFTSA-N	786.601	11.62	[M+NH4]+	1 day, 17:03:00	PA(19:1(9Z)/22:2(13Z,16Z))	Diacylglycerophosphates		New Identification 1
	63	LMGP01011977	LDSGYPDHDJWFQE-XXPSLULPSA-N	886.719	8.84	[M+H]+	1 day, 19:01:00	PC(21:0/22:1(11Z))	Diacylglycerophosphocholines		New Identification 1
	74	LMGP01011337	YOKRROJLYKOJNI-SRHQVDMPSA-N	754.536	9.76	[M+H]+	1 day, 10:04:00	PC(12:0/22:4(7Z,10Z,13Z,16Z))	Diacylglycerophosphocholines		New Identification 1
	79	LMGP01011330	IABPRJCFINAMLD-JSHIBXJCSA-N	730.536	9.9	[M+H]+	1 day, 8:02:00	PC(12:0/20:2(11Z,14Z))	Diacylglycerophosphocholines		New Identification 1
	81	LMGP01010494	YWALDFWAPQLRPE-URBYTNCHSA-N	774.526	9.94	[M+HCOO]-	1 day, 8:02:00	PC(14:0/18:2(11Z,14Z))	Diacylglycerophosphocholines		New Identification 1
	84	LMGP01010397	IOFVELCSFOVZPC-KXQOOQHDSA-N	756.552	10.03	[M+Na]+	1 day, 8:00:00	PC(10:0/22:0)	Diacylglycerophosphocholines		New Identification 1
	86	LMGP01010690	QJWDAOSZZYVBJZ-KXESGEQTSA-N	800.544	10.08	[M+HCOO]-	1 day, 10:03:00	PC(16:1(9Z)/18:2(9Z,12Z))	Diacylglycerophosphocholines		New Identification 1
	87	LMGP01010650	IESVDEZGAHUQJU-PYFUMDFMSA-N	806.569	10.1	[M+H]+	1 day, 14:06:00	PC(16:0/22:6(4E,7E,10E,13E,16E,19E))	Diacylglycerophosphocholines		New Identification 1
	88	LMGP01012130	MGUTYWPZCZBAGE-JZDIRDTQSA-N	780.554	10.11	[M+H]+	1 day, 12:05:00	PC(14:0/22:5(4Z,7Z,10Z,13Z,16Z))	Diacylglycerophosphocholines		New Identification 1
	89	LMGP01012127	XWHIBISICRMDDW-ZLBNXBDKSA-N	756.554	10.11	[M+H]+	1 day, 10:03:00	PC(14:0/20:3(5Z,8Z,11Z))	Diacylglycerophosphocholines		New Identification 1
	90	LMGP01010844	BLXFIBZJVTVAKI-BLPZMAMRSA-N	850.56	10.14	[M+HCOO]-	1 day, 14:06:00	PC(18:1(11Z)/20:5(5Z,8Z,11Z,14Z,17Z))	Diacylglycerophosphocholines		New Identification 1
	91	LMGP01010633	KLTHQSWIRFFBRI-CPFPVJFHSA-N	824.545	10.15	[M+HCOO]-	1 day, 12:05:00	PC(16:0/20:5(5Z,8Z,11Z,14Z,17Z))	Diacylglycerophosphocholines		New Identification 1
	92	LMGP01011454	LQMPDHJQKQSTGD-AOEGIACOSA-N	764.525	10.2	[M-H]-	1 day, 11:05:00	PC(15:1(9Z)/20:4(5Z,8Z,11Z,14Z))	Diacylglycerophosphocholines		New Identification 1
	93	LMGP01012127	XWHIBISICRMDDW-ZLBNXBDKSA-N	756.553	10.22	[M+H]+	1 day, 10:03:00	PC(14:0/20:3(5Z,8Z,11Z))	Diacylglycerophosphocholines		New Identification 1
	94	LMGP01011378	UDOCLKXJVMJFLD-CCHOKCMJSA-N	782.569	10.24	[M+H]+	1 day, 12:04:00	PC(14:0/22:4(7Z,10Z,13Z,16Z))	Diacylglycerophosphocholines		New Identification 1
	95	LMGP01012127	XWHIBISICRMDDW-ZLBNXBDKSA-N	800.544	10.25	[M+HCOO]-	1 day, 10:03:00	PC(14:0/20:3(5Z,8Z,11Z))	Diacylglycerophosphocholines		New Identification 1
	97	LMGP01010921	UZBZIHXSLHMNPD-DFTZLCQUSA-N	826.56	10.28	[M+HCOO]-	1 day, 12:04:00	PC(18:2(2E,4E)/18:2(2E,4E))	Diacylglycerophosphocholines		New Identification 1
	103	LMGP01011406	LMYYUVAVNWPEPG-GXAHKNHCSA-N	806.569	10.34	[M+Na]+	1 day, 12:03:00	PC(14:1(9Z)/22:2(13Z,16Z))	Diacylglycerophosphocholines		New Identification 1
	104	LMGP01010642	IRWRFKUTKSUFST-MDYGELLQSA-N	832.584	10.34	[M+Na]+	1 day, 14:04:00	PC(16:0/22:4(7Z,10Z,13Z,16Z))	Diacylglycerophosphocholines		New Identification 1
	129	LMGP01010650	IESVDEZGAHUQJU-PYFUMDFMSA-N	850.561	10.51	[M+HCOO]-	1 day, 14:06:00	PC(16:0/22:6(4E,7E,10E,13E,16E,19E))	Diacylglycerophosphocholines		New Identification 1
	131	LMGP01010438	XMMPMEPNQVLMLI-PSXMRANNSA-N	750.529	10.55	[M+HCOO]-	1 day, 6:00:00	PC(12:0/18:0)	Diacylglycerophosphocholines		New Identification 1
	133	LMGP01010847	ZEAKXAXFIRHBSN-WDYLLCCDSA-N	832.586	10.56	[M+H]+	1 day, 16:07:00	PC(18:1(11Z)/22:6(4Z,7Z,10Z,13Z,16Z,19Z))	Diacylglycerophosphocholines		New Identification 1
	147	LMGP01010490	GMJKBBMXRYZKEP-WYRBGLKBSA-N	776.544	10.68	[M+HCOO]-	1 day, 8:01:00	PC(14:0/18:1(11Z))	Diacylglycerophosphocholines		New Identification 1
	149	LMGP01011362	IGTWLVVZXUGYBZ-DBVOCACYSA-N	764.522	10.68	[M+H]+	1 day, 11:06:00	PC(13:0/22:6(4Z,7Z,10Z,13Z,16Z,19Z))	Diacylglycerophosphocholines		New Identification 1
	157	LMGP01010629	IIZPXYDJLKNOIY-LBKRVYFZSA-N	826.56	10.73	[M+HCOO]-	1 day, 12:04:00	PC(16:0/20:4(5E,8E,11E,14E))	Diacylglycerophosphocholines		New Identification 1
	158	LMGP01011355	ZWPOINKEZAPNIC-YGQCGPNASA-N	759.572	10.74	[M+NH4]+	1 day, 9:03:00	PC(13:0/20:3(8Z,11Z,14Z))	Diacylglycerophosphocholines		New Identification 1
	163	LMGP01011119	XLKQWAMTMYIQMG-SVUPRYTISA-N	876.562	10.77	[M-H]-	1 day, 20:12:00	PC(22:6(4Z,7Z,10Z,13Z,16Z,19Z)/22:6(4Z,7Z,10Z,13Z,16Z,19Z))	Diacylglycerophosphocholines		New Identification 1
	165	LMGP01010645	MWXAIAMSOXOQJK-JIXVGTEKSA-N	852.575	10.8	[M+HCOO]-	1 day, 14:05:00	PC(16:0/22:5(4Z,7Z,10Z,13Z,16Z))	Diacylglycerophosphocholines		New Identification 1
	169	LMGP01011336	XJHXMEGXCYRRPW-HRJWAVGKSA-N	758.571	10.83	[M+H]+	1 day, 10:02:00	PC(12:0/22:2(13Z,16Z))	Diacylglycerophosphocholines		New Identification 1
	173	LMGP01010585	YIESKSYNEFFZIQ-CUXJVTSPSA-N	802.561	10.86	[M+HCOO]-	1 day, 10:02:00	PC(16:0/18:2(10E,12Z))	Diacylglycerophosphocholines		New Identification 1
	178	LMGP01011430	GEINPYKZLFHHIL-HEXXMCQTSA-N	836.545	10.91	[M+HCOO]-	1 day, 13:06:00	PC(15:0/22:6(4Z,7Z,10Z,13Z,16Z,19Z))	Diacylglycerophosphocholines		New Identification 1
	180	LMGP01010622	XMZFUVYOYPLVOA-VLHUWQDUSA-N	784.586	10.92	[M+H]+	1 day, 12:03:00	PC(16:0/20:3(5Z,8Z,11Z))	Diacylglycerophosphocholines		New Identification 1
	185	LMGP01012168	YPAZQMWFRMHBBM-CLKMJQEKSA-N	828.576	10.96	[M+HCOO]-	1 day, 12:03:00	PC(18:2(9Z,12Z)/18:1(11Z))	Diacylglycerophosphocholines		New Identification 1
	189	LMGP01011377	BRAPXNOAYHMWEX-JHHJWKSXSA-N	808.586	11	[M+Na]+	1 day, 12:02:00	PC(14:0/22:2(13Z,16Z))	Diacylglycerophosphocholines		New Identification 1
	193	LMGP01011543	HQLGKQRQDDOQEJ-QWUAAQRUSA-N	792.556	11.03	[M-H]-	1 day, 13:05:00	PC(17:1(9Z)/20:4(5Z,8Z,11Z,14Z))	Diacylglycerophosphocholines		New Identification 1
	195	LMGP01011454	LQMPDHJQKQSTGD-AOEGIACOSA-N	764.524	11.05	[M-H]-	1 day, 11:05:00	PC(15:1(9Z)/20:4(5Z,8Z,11Z,14Z))	Diacylglycerophosphocholines		New Identification 1
	197	LMGP01012156	BHFJAGXKWFRMSK-ZUSAGPHLSA-N	852.575	11.05	[M+HCOO]-	1 day, 14:05:00	PC(18:1(11Z)/20:4(5Z,8Z,11Z,14Z))	Diacylglycerophosphocholines		New Identification 1
	198	LMGP01011348	VYIZOJIGQOJWGL-HFWMYYSASA-N	716.525	11.06	[M+H]+	1 day, 7:02:00	PC(13:0/18:2(9Z,12Z))	Diacylglycerophosphocholines		New Identification 1
	199	LMGP01011406	LMYYUVAVNWPEPG-GXAHKNHCSA-N	784.586	11.06	[M+H]+	1 day, 12:03:00	PC(14:1(9Z)/22:2(13Z,16Z))	Diacylglycerophosphocholines		New Identification 1
	201	LMGP01011353	HILNHYCWLDRSKJ-DPTAKULKSA-N	746.569	11.07	[M+H]+	1 day, 9:01:00	PC(13:0/20:1(11Z))	Diacylglycerophosphocholines		New Identification 1
	205	LMGP01010622	XMZFUVYOYPLVOA-VLHUWQDUSA-N	828.574	11.1	[M+HCOO]-	1 day, 12:03:00	PC(16:0/20:3(5Z,8Z,11Z))	Diacylglycerophosphocholines		New Identification 1
	210	LMGP01011505	ZSKWZJYUVZYDQU-WESJWMGVSA-N	816.576	11.18	[M+HCOO]-	1 day, 11:02:00	PC(17:0/18:2(9Z,12Z))	Diacylglycerophosphocholines		New Identification 1
	212	LMGP01012154	GUKWLDDRYZDHHJ-QQZUSIKJSA-N	854.593	11.19	[M+HCOO]-	1 day, 14:04:00	PC(18:1(11Z)/20:3(5Z,8Z,11Z))	Diacylglycerophosphocholines		New Identification 1
	219	LMGP01011328	ISFOPOGKBOMRIJ-PLOGQBHYSA-N	762.53	11.22	[M+HCOO]-	1 day, 7:01:00	PC(12:0/19:1(9Z))	Diacylglycerophosphocholines		New Identification 1
	229	LMGP01011376	GRVAZAHVKYBEPF-KNWKQHDPSA-N	810.6	11.33	[M+Na]+	1 day, 12:01:00	PC(14:0/22:1(11Z))	Diacylglycerophosphocholines		New Identification 1
	233	LMGP01011858	TYRTWVKQVGNGSZ-RGBTVBCDSA-N	834.6	11.34	[M+H]+	1 day, 16:06:00	PC(20:2(11Z,14Z)/20:4(5Z,8Z,11Z,14Z))	Diacylglycerophosphocholines		New Identification 1
	234	LMGP01010802	PSVRFUPOQYJOOZ-QNPWAGBNSA-N	854.59	11.37	[M+HCOO]-	1 day, 14:04:00	PC(18:0/20:4(5Z,8Z,11Z,14Z))	Diacylglycerophosphocholines		New Identification 1
	237	LMGP01011858	TYRTWVKQVGNGSZ-RGBTVBCDSA-N	878.589	11.39	[M+HCOO]-	1 day, 16:06:00	PC(20:2(11Z,14Z)/20:4(5Z,8Z,11Z,14Z))	Diacylglycerophosphocholines		New Identification 1
	240	LMGP01010397	IOFVELCSFOVZPC-KXQOOQHDSA-N	734.569	11.42	[M+H]+	1 day, 8:00:00	PC(10:0/22:0)	Diacylglycerophosphocholines		New Identification 1
	245	LMGP01010564	KILNVBDSWZSGLL-KXQOOQHDSA-N	778.559	11.47	[M+HCOO]-	1 day, 8:00:00	PC(16:0/16:0)	Diacylglycerophosphocholines		New Identification 1
	249	LMGP01011335	YGJFBNYJQXQTMU-VYOBOKEXSA-N	760.585	11.52	[M+H]+	1 day, 10:01:00	PC(12:0/22:1(11Z))	Diacylglycerophosphocholines		New Identification 1
	253	LMGP01010575	AEPVLLKGEBHLEJ-CRZTYIBISA-N	804.573	11.57	[M+HCOO]-	1 day, 10:01:00	PC(16:0/18:1(11E))	Diacylglycerophosphocholines		New Identification 1
	254	LMGP01011376	GRVAZAHVKYBEPF-KNWKQHDPSA-N	810.602	11.6	[M+Na]+	1 day, 12:01:00	PC(14:0/22:1(11Z))	Diacylglycerophosphocholines		New Identification 1
	256	LMGP01011361	OROZWUJCDDCYAU-IPUAOQJZSA-N	766.538	11.63	[M-H]-	1 day, 11:04:00	PC(13:0/22:4(7Z,10Z,13Z,16Z))	Diacylglycerophosphocholines		New Identification 1
	260	LMGP01010816	GLPAGCOJQYNMCC-NEEAVLKMSA-N	836.616	11.63	[M+H]+	1 day, 16:05:00	PC(18:0/22:5(4Z,7Z,10Z,13Z,16Z))	Diacylglycerophosphocholines		New Identification 1
	261	LMGP01010802	PSVRFUPOQYJOOZ-QNPWAGBNSA-N	854.589	11.64	[M+HCOO]-	1 day, 14:04:00	PC(18:0/20:4(5Z,8Z,11Z,14Z))	Diacylglycerophosphocholines		New Identification 1
	267	LMGP01011377	BRAPXNOAYHMWEX-JHHJWKSXSA-N	830.589	11.68	[M+HCOO]-	1 day, 12:02:00	PC(14:0/22:2(13Z,16Z))	Diacylglycerophosphocholines		New Identification 1
	268	LMGP01012231	JJGXBUHPKPRTOF-DPOPDSRASA-N	880.606	11.68	[M+HCOO]-	1 day, 16:05:00	PC(22:4(7Z,10Z,13Z,16Z)/18:1(11Z))	Diacylglycerophosphocholines		New Identification 1
	270	LMGP01011377	BRAPXNOAYHMWEX-JHHJWKSXSA-N	786.601	11.74	[M+H]+	1 day, 12:02:00	PC(14:0/22:2(13Z,16Z))	Diacylglycerophosphocholines		New Identification 1
	272	LMGP01011335	YGJFBNYJQXQTMU-VYOBOKEXSA-N	760.585	11.78	[M+H]+	1 day, 10:01:00	PC(12:0/22:1(11Z))	Diacylglycerophosphocholines		New Identification 1
	273	LMGP01010764	GEBIVJZAMTZGNL-PQZYZDDCSA-N	830.589	11.78	[M+HCOO]-	1 day, 12:02:00	PC(18:0/18:2(10Z,12Z))	Diacylglycerophosphocholines		New Identification 1
	292	LMGP01010816	GLPAGCOJQYNMCC-NEEAVLKMSA-N	836.616	11.97	[M+H]+	1 day, 16:05:00	PC(18:0/22:5(4Z,7Z,10Z,13Z,16Z))	Diacylglycerophosphocholines		New Identification 1
	294	LMGP01011496	IHEXWEKEFCKFEL-UTIGHQPQSA-N	812.616	11.99	[M+H]+	1 day, 14:03:00	PC(16:1(9Z)/22:2(13Z,16Z))	Diacylglycerophosphocholines		New Identification 1
	296	LMGP01011359	HZGJFGZQULCHMC-XUUAZBNISA-N	774.6	12.01	[M+H]+	1 day, 11:01:00	PC(13:0/22:1(11Z))	Diacylglycerophosphocholines		New Identification 1
	303	LMGP01010795	CXHPMDBXIXXMJY-RSQXMHELSA-N	856.602	12.04	[M+HCOO]-	1 day, 14:03:00	PC(18:0/20:3(5Z,11Z,14Z))	Diacylglycerophosphocholines		New Identification 1
	307	LMGP01011531	NRFKKHIDJBTKQM-SLHRHHANSA-N	818.588	12.07	[M+HCOO]-	1 day, 11:01:00	PC(17:1(9Z)/18:0)	Diacylglycerophosphocholines		New Identification 1
	320	LMGP01010516	GIPZQCAVEQRWOM-IKJFKDIMSA-N	838.63	12.28	[M+Na]+	1 day, 14:01:00	PC(14:0/24:1(15Z))	Diacylglycerophosphocholines		New Identification 1
	329	LMGP01010400	KMJHXPMCMOXODU-RRHRGVEJSA-N	762.601	12.4	[M+H]+	1 day, 10:00:00	PC(10:0/24:0)	Diacylglycerophosphocholines		New Identification 1
	334	LMGP01010573	PZNPLUBHRSSFHT-RRHRGVEJSA-N	806.589	12.46	[M+HCOO]-	1 day, 10:00:00	PC(16:0/18:0)	Diacylglycerophosphocholines		New Identification 1
	336	LMGP01011376	GRVAZAHVKYBEPF-KNWKQHDPSA-N	788.617	12.51	[M+H]+	1 day, 12:01:00	PC(14:0/22:1(11Z))	Diacylglycerophosphocholines		New Identification 1
	340	LMGP01010750	AEAMHDRXCYEOCU-HTDYWKJCSA-N	832.604	12.59	[M+HCOO]-	1 day, 12:01:00	PC(18:0/18:1(11Z))	Diacylglycerophosphocholines		New Identification 1
	342	LMGP01011472	YDPRTRLGCLYYCF-PCBXQKGDSA-N	814.634	12.63	[M+H]+	1 day, 14:02:00	PC(16:0/22:2(13Z,16Z))	Diacylglycerophosphocholines		New Identification 1
	117	LMGP02010094	XYYHNDVKALDFHQ-OXHZBIAZSA-N	790.538	10.39	[M-H]-	1 day, 16:06:00	PE(18:0/22:6(4Z,7Z,10Z,13Z,16Z,19Z))	Diacylglycerophosphoethanolamines		New Identification 1
	155	LMGP02011192	LFGBKOUQHCWBQI-BZGLIJSBSA-N	762.508	10.72	[M-H]-	1 day, 14:06:00	PE(18:2(9Z,12Z)/20:4(5Z,8Z,11Z,14Z))	Diacylglycerophosphoethanolamines		New Identification 1
	166	LMGP02010652	IIWMKSHLSCQARO-DFVLQBLZSA-N	792.554	10.8	[M-H]-	1 day, 16:05:00	PE(18:1(9Z)/22:4(7Z,10Z,13Z,16Z))	Diacylglycerophosphoethanolamines		New Identification 1
	172	LMGP02010044	YDTWOEYVDRKKCR-KNERPIHHSA-N	742.539	10.86	[M-H]-	1 day, 12:02:00	PE(18:0/18:2(9Z,12Z))	Diacylglycerophosphoethanolamines		New Identification 1
	181	LMGP02010096	DRIVXEVMDWCWLI-CAQMIEAISA-N	740.524	10.92	[M+H]+	1 day, 12:04:00	PE(16:0/20:4(5Z,8Z,11Z,14Z))	Diacylglycerophosphoethanolamines		New Identification 1
	184	LMGP02010112	UCFUYIHIAGCQOA-JINOUWTBSA-N	738.509	10.96	[M-H]-	1 day, 12:04:00	PE(18:2(6Z,9Z)/18:2(6Z,9Z))	Diacylglycerophosphoethanolamines		New Identification 1
	206	LMGP02010042	HBZNVZIRJWODIB-NHCUFCNUSA-N	714.507	11.1	[M-H]-	1 day, 10:02:00	PE(16:0/18:2(9Z,12Z))	Diacylglycerophosphoethanolamines		New Identification 1
	213	LMGP02010663	DOILLFCKSSPXMF-ZKZIFNJMSA-N	740.523	11.19	[M-H]-	1 day, 12:03:00	PE(18:2(9Z,12Z)/18:1(9Z))	Diacylglycerophosphoethanolamines		New Identification 1
	274	LMGP02010378	VGJRGMNZXWWJBH-OTMQOFQLSA-N	718.541	11.79	[M+H]+	1 day, 10:01:00	PE(12:0/22:1(11Z))	Diacylglycerophosphoethanolamines		New Identification 1
	275	LMGP02010010	LYJWNHGFGVVCAO-IEHWZJNJSA-N	716.521	11.84	[M-H]-	1 day, 10:01:00	PE(16:0/18:1(11Z))	Diacylglycerophosphoethanolamines		New Identification 1
	277	LMGP02010129	ANRKEHNWXKCXDB-GKGUFKCQSA-N	768.553	11.85	[M+H]+	1 day, 14:04:00	PE(18:0/20:4(5E,8E,11E,14E))	Diacylglycerophosphoethanolamines		New Identification 1
	278	LMGP02010141	DBYSGBYABPVNGO-HVLKLTLRSA-N	774.6	11.85	[M+H]+	1 day, 14:01:00	PE(18:0/20:1(11Z))	Diacylglycerophosphoethanolamines		New Identification 1
	279	LMGP02010420	OUEUPCHAIFZTKH-LSWZYRHBSA-N	744.555	11.88	[M+H]+	1 day, 12:02:00	PE(14:0/22:2(13Z,16Z))	Diacylglycerophosphoethanolamines		New Identification 1
	281	LMGP02010129	ANRKEHNWXKCXDB-GKGUFKCQSA-N	766.537	11.89	[M-H]-	1 day, 14:04:00	PE(18:0/20:4(5E,8E,11E,14E))	Diacylglycerophosphoethanolamines		New Identification 1
	287	LMGP02010109	PFJVXUYPMJAMEJ-MLEXSCAZSA-N	742.536	11.92	[M-H]-	1 day, 12:02:00	PE(18:1(6Z)/18:1(6Z))	Diacylglycerophosphoethanolamines		New Identification 1
	304	LMGP02010044	YDTWOEYVDRKKCR-KNERPIHHSA-N	742.535	12.06	[M-H]-	1 day, 12:02:00	PE(18:0/18:2(9Z,12Z))	Diacylglycerophosphoethanolamines		New Identification 1
	344	LMGP02010419	LUWRLPMWDWDVAR-OZQCKNKTSA-N	746.569	12.79	[M+H]+	1 day, 12:01:00	PE(14:0/22:1(11Z))	Diacylglycerophosphoethanolamines		New Identification 1
	345	LMGP02010301	WSWNJUNALUVXPR-BKXBVWNCSA-N	744.552	12.88	[M-H]-	1 day, 12:01:00	PE(18:0/18:1(7Z))	Diacylglycerophosphoethanolamines		New Identification 1
	69	LMGP06010076	UFAXNZHJFZLMRS-QAJFVMDNSA-N	857.517	9.57	[M-H]-	1 day, 12:04:00	PI(14:0/22:4(7Z,10Z,13Z,16Z))	Diacylglycerophosphoinositols		New Identification 1
	71	LMGP06010034	HMKLBPWYTVRPAU-WOLQQTSQSA-N	833.516	9.68	[M-H]-	1 day, 10:02:00	PI(12:0/22:2(13Z,16Z))	Diacylglycerophosphoinositols		New Identification 1
	98	LMGP06010033	CLMYXZFLNPMCQI-AGORXRROSA-N	837.547	10.3	[M+H]+	1 day, 10:01:00	PI(12:0/22:1(11Z))	Diacylglycerophosphoinositols		New Identification 1
	107	LMGP06010013	QHPDGSFYNQHVMI-DRTUOQCGSA-N	926.575	10.35	[M+NH4]+	1 day, 16:07:00	PI(18:1(9Z)/22:6(4Z,7Z,10Z,13Z,16Z,19Z))	Diacylglycerophosphoinositols		New Identification 1
	138	LMGP06010956	KZVRAFHIKMDULK-PDPKURFXSA-N	861.549	10.58	[M-H]-	1 day, 12:02:00	PI(18:0/18:2(9Z,12Z))	Diacylglycerophosphoinositols		New Identification 1
	139	LMGP06010193	MKDJOEIWGGOVAR-UTKITOOOSA-N	902.576	10.6	[M+NH4]+	1 day, 14:05:00	PI(16:1(9Z)/22:4(7Z,10Z,13Z,16Z))	Diacylglycerophosphoinositols		New Identification 1
	146	LMGP06010012	DJVOKHFQPGWUPK-CZUMARSRSA-N	928.591	10.67	[M+NH4]+	1 day, 16:06:00	PI(18:0/22:6(4Z,7Z,10Z,13Z,16Z,19Z))	Diacylglycerophosphoinositols		New Identification 1
	159	LMGP06010104	HJLVYYUNPVRBLH-WCCNXEDCSA-N	878.575	10.74	[M+NH4]+	1 day, 12:03:00	PI(14:1(9Z)/22:2(13Z,16Z))	Diacylglycerophosphoinositols		New Identification 1
	168	LMGP06010192	PZRHVMVZJBHIOK-MBAHBKPHSA-N	887.563	10.81	[M-H]-	1 day, 14:03:00	PI(16:1(9Z)/22:2(13Z,16Z))	Diacylglycerophosphoinositols		New Identification 1
	217	LMGP06010957	YOBFISPJJWPPTK-JUCSSFOXSA-N	863.565	11.22	[M-H]-	1 day, 12:01:00	PI(18:0/18:1(9Z))	Diacylglycerophosphoinositols		New Identification 1
	218	LMGP06010307	ICWMPBXGZXZGJR-IFNKYRFISA-N	930.607	11.22	[M+NH4]+	1 day, 16:05:00	PI(18:1(9Z)/22:4(7Z,10Z,13Z,16Z))	Diacylglycerophosphoinositols		New Identification 1
	220	LMGP06010525	OQVHMSJESJFKSW-JUQJLXSJSA-N	954.607	11.24	[M+NH4]+	1 day, 18:07:00	PI(20:1(11Z)/22:6(4Z,7Z,10Z,13Z,16Z,19Z))	Diacylglycerophosphoinositols		New Identification 1
	238	LMGP06010075	VAGLDOJXBQJDIF-KKWXRISTSA-N	880.589	11.41	[M+NH4]+	1 day, 12:02:00	PI(14:0/22:2(13Z,16Z))	Diacylglycerophosphoinositols		New Identification 1
	246	LMGP06010307	ICWMPBXGZXZGJR-IFNKYRFISA-N	930.605	11.48	[M+NH4]+	1 day, 16:05:00	PI(18:1(9Z)/22:4(7Z,10Z,13Z,16Z))	Diacylglycerophosphoinositols		New Identification 1
	247	LMGP06010192	PZRHVMVZJBHIOK-MBAHBKPHSA-N	906.605	11.49	[M+NH4]+	1 day, 14:03:00	PI(16:1(9Z)/22:2(13Z,16Z))	Diacylglycerophosphoinositols		New Identification 1
	257	LMGP06010192	PZRHVMVZJBHIOK-MBAHBKPHSA-N	906.605	11.63	[M+NH4]+	1 day, 14:03:00	PI(16:1(9Z)/22:2(13Z,16Z))	Diacylglycerophosphoinositols		New Identification 1
	326	LMGP06010168	LVTHUJDMZSSKKX-HOPZLNLWSA-N	908.621	12.37	[M+NH4]+	1 day, 14:02:00	PI(16:0/22:2(13Z,16Z))	Diacylglycerophosphoinositols		New Identification 1
	73	LMGP03010107	OWYTVUBFFJDDMX-OAWFJHOXSA-N	810.526	9.75	[M+Na]+	1 day, 12:02:00	PS(14:0/22:2(13Z,16Z))	Diacylglycerophosphoserines		New Identification 1
	75	LMGP03010879	PVENTVZLUAWWEI-OXBTWZGPSA-N	808.512	9.77	[M-H]-	1 day, 14:05:00	PS(18:1(9Z)/20:4(5Z,8Z,11Z,14Z))	Diacylglycerophosphoserines		New Identification 1
	77	LMGP03010225	LCGRAODNQGUJBK-VVYJDQPESA-N	808.513	9.87	[M-H]-	1 day, 14:05:00	PS(16:1(9Z)/22:4(7Z,10Z,13Z,16Z))	Diacylglycerophosphoserines		New Identification 1
	102	LMGP03010040	LYYHRRPTEXPVOR-SYEOQEKUSA-N	836.543	10.33	[M+H]+	1 day, 16:06:00	PS(18:0/22:6(4Z,7Z,10Z,13Z,16Z,19Z))	Diacylglycerophosphoserines		New Identification 1
	115	LMGP03010040	LYYHRRPTEXPVOR-SYEOQEKUSA-N	834.529	10.38	[M-H]-	1 day, 16:06:00	PS(18:0/22:6(4Z,7Z,10Z,13Z,16Z,19Z))	Diacylglycerophosphoserines		New Identification 1
	130	LMGP03010039	SVOUGFFDROZBJI-DNALCEECSA-N	812.544	10.53	[M+H]+	1 day, 14:04:00	PS(18:0/20:4(5Z,8Z,11Z,14Z))	Diacylglycerophosphoserines		New Identification 1
	134	LMGP03010039	SVOUGFFDROZBJI-DNALCEECSA-N	810.53	10.56	[M-H]-	1 day, 14:04:00	PS(18:0/20:4(5Z,8Z,11Z,14Z))	Diacylglycerophosphoserines		New Identification 1
	137	LMGP03010339	OWSGWCJBVUILEM-RYOSHBBVSA-N	838.559	10.58	[M+H]+	1 day, 16:05:00	PS(18:1(9Z)/22:4(7Z,10Z,13Z,16Z))	Diacylglycerophosphoserines		New Identification 1
	140	LMGP03010339	OWSGWCJBVUILEM-RYOSHBBVSA-N	836.544	10.61	[M-H]-	1 day, 16:05:00	PS(18:1(9Z)/22:4(7Z,10Z,13Z,16Z))	Diacylglycerophosphoserines		New Identification 1
	145	LMGP03010107	OWYTVUBFFJDDMX-OAWFJHOXSA-N	788.543	10.66	[M+H]+	1 day, 12:02:00	PS(14:0/22:2(13Z,16Z))	Diacylglycerophosphoserines		New Identification 1
	148	LMGP03010031	AGTPCXBHIGMTEU-NREGDSCDSA-N	786.528	10.68	[M-H]-	1 day, 12:02:00	PS(18:0/18:2(9Z,12Z))	Diacylglycerophosphoserines		New Identification 1
	164	LMGP03010861	JWQKOXDKNCWTDA-UAMIDQOBSA-N	908.564	10.78	[M+HCOO]-	1 day, 18:06:00	PS(20:0/22:6(4Z,7Z,10Z,13Z,16Z,19Z))	Diacylglycerophosphoserines		New Identification 1
	174	LMGP03010339	OWSGWCJBVUILEM-RYOSHBBVSA-N	838.558	10.88	[M+H]+	1 day, 16:05:00	PS(18:1(9Z)/22:4(7Z,10Z,13Z,16Z))	Diacylglycerophosphoserines		New Identification 1
	175	LMGP03010224	HLTSLFKLCKEHJR-FQQDVVKSSA-N	814.559	10.88	[M+H]+	1 day, 14:03:00	PS(16:1(9Z)/22:2(13Z,16Z))	Diacylglycerophosphoserines		New Identification 1
	179	LMGP03010885	LIBQKAKFGGIIDU-NVSSCHKGSA-N	812.544	10.92	[M-H]-	1 day, 14:03:00	PS(18:0/20:3(8Z,11Z,14Z))	Diacylglycerophosphoserines		New Identification 1
	191	LMGP03010883	UZBGQAUYCOMBMI-FBAMSMPZSA-N	884.566	11.01	[M+HCOO]-	1 day, 16:04:00	PS(18:0/22:4(7Z,10Z,13Z,16Z))	Diacylglycerophosphoserines		New Identification 1
	200	LMGP03010556	BKFFHGYRTQRAOC-UWVSRHAVSA-N	910.58	11.06	[M+HCOO]-	1 day, 18:05:00	PS(20:1(11Z)/22:4(7Z,10Z,13Z,16Z))	Diacylglycerophosphoserines		New Identification 1
	207	LMGP03010907	FKPVIHZCEKQRBR-MMYIGARHSA-N	746.511	11.11	[M-H]-	1 day, 9:01:00	PS(16:0/17:1(9Z))	Diacylglycerophosphoserines		New Identification 1
	208	LMGP03010883	UZBGQAUYCOMBMI-FBAMSMPZSA-N	840.575	11.12	[M+H]+	1 day, 16:04:00	PS(18:0/22:4(7Z,10Z,13Z,16Z))	Diacylglycerophosphoserines		New Identification 1
	209	LMGP03010883	UZBGQAUYCOMBMI-FBAMSMPZSA-N	838.562	11.16	[M-H]-	1 day, 16:04:00	PS(18:0/22:4(7Z,10Z,13Z,16Z))	Diacylglycerophosphoserines		New Identification 1
	214	LMGP03010938	WTCAPADZSNOQRY-AARKOHAPSA-N	764.542	11.2	[M+H]+	1 day, 10:00:00	PS(12:0/22:0)	Diacylglycerophosphoserines		New Identification 1
	226	LMGP03010106	SOLVNLCWINQLTO-PKLZGDRMSA-N	790.558	11.3	[M+H]+	1 day, 12:01:00	PS(14:0/22:1(11Z))	Diacylglycerophosphoserines		New Identification 1
	228	LMGP03010961	KVMIIDXBXADXIM-ZJHXHYSUSA-N	816.574	11.32	[M-H]-	1 day, 14:01:00	PS(18:0/20:1(11Z))	Diacylglycerophosphoserines		New Identification 1
	231	LMGP03010025	AJFWREUFUPEYII-PAHWMLEVSA-N	788.546	11.34	[M-H]-	1 day, 12:01:00	PS(18:0/18:1(9Z))	Diacylglycerophosphoserines		New Identification 1
	263	LMGP03010527	PHBYEBHZTMLLLN-BYSCPRHXSA-N	912.595	11.67	[M+HCOO]-	1 day, 18:04:00	PS(20:0/22:4(7Z,10Z,13Z,16Z))	Diacylglycerophosphoserines		New Identification 1
	265	LMGP03010973	WERBFHUZGUOCEC-YBHCVJJRSA-N	936.595	11.67	[M+HCOO]-	1 day, 20:06:00	PS(22:0/22:6(4Z,7Z,10Z,13Z,16Z,19Z))	Diacylglycerophosphoserines		New Identification 1
	282	LMGP03010199	JJVQNBMXGKRXMX-LEDBUAEDSA-N	862.578	11.89	[M+HCOO]-	1 day, 14:01:00	PS(16:0/22:1(11Z))	Diacylglycerophosphoserines		New Identification 1
	289	LMGP03010527	PHBYEBHZTMLLLN-BYSCPRHXSA-N	912.593	11.94	[M+HCOO]-	1 day, 18:04:00	PS(20:0/22:4(7Z,10Z,13Z,16Z))	Diacylglycerophosphoserines		New Identification 1
	293	LMGP03010754	YTLXVGOFHPJCKE-XPSRJAHVSA-N	938.609	11.98	[M+HCOO]-	1 day, 20:05:00	PS(22:1(11Z)/22:4(7Z,10Z,13Z,16Z))	Diacylglycerophosphoserines		New Identification 1
	312	LMGP03010555	YIEKLBWTSRENHA-PKWMQSQPSA-N	914.605	12.11	[M+HCOO]-	1 day, 18:03:00	PS(20:1(11Z)/22:2(13Z,16Z))	Diacylglycerophosphoserines		New Identification 1
	347	LMGP03010320	CINDYKHVKZDXKS-WYAZBJGBSA-N	890.608	12.93	[M+HCOO]-	1 day, 16:01:00	PS(18:0/22:1(11Z))	Diacylglycerophosphoserines		New Identification 1
	126	LMGP14010001	HWGNYTBXBPFQLI-ATBDVFNVSA-N	885.55	10.47	[M-H]-	1 day, 14:04:00	Glc-GP(18:0/20:4(5Z,8Z,11Z,14Z))	Diacylglycosylglycerophospholipids		New Identification 1
	338	LMGP01040093	RUDBJYGESDFYQH-RCDQLJJXSA-N	785.653	12.55	[M+NH4]+	00:00:00	1-(10-methylhexadecanyl)-2-(8-[3]-ladderane-octanyl)-sn-glycerophosphocholine	Dialkylglycerophosphocholines		New Identification 1
	369	LMGP01040096	PDLWWSXXUDBTGW-GETLXZDCSA-N	827.7	13.97	[M+NH4]+	00:00:00	1-(2E,6E-phytadienyl)-2-(2E,6E-phytadienyl)-sn-glycero-3-phosphocholine	Dialkylglycerophosphocholines		New Identification 1
	143	LMGP04040003	BMBXEUMZUCMMHB-XEJDWOIJSA-N	732.554	10.64	[M+NH4]+	00:00:00	1-tetradecanyl-2-(8-[3]-ladderane-octanyl)-sn-glycero-3-phospho-(1'-sn-glycerol)	Dialkylglycerophosphoglycerols		New Identification 1
	161	LMGP04040005	QIHVXBHEEVTVOD-GQSXMAELSA-N	808.586	10.76	[M+NH4]+	00:00:00	1-(8-[3]-ladderane-octanyl)-2-(8-[3]-ladderane-octanyl)-sn-glycero-3-phospho-(1'-sn-glycerol)	Dialkylglycerophosphoglycerols		New Identification 1
	176	LMGP04040005	QIHVXBHEEVTVOD-GQSXMAELSA-N	808.586	10.89	[M+NH4]+	00:00:00	1-(8-[3]-ladderane-octanyl)-2-(8-[3]-ladderane-octanyl)-sn-glycero-3-phospho-(1'-sn-glycerol)	Dialkylglycerophosphoglycerols		New Identification 1
	401	LMFA01170060	VGISDMZERQFDDQ-UHFFFAOYSA-N	285.209	19.86	[M-H]-	00:00:00	10-hydroxy-16-oxo-hexadecanoic acid	Dicarboxylic acids		New Identification 1
	10	LMFA07070055	WLLMYDQRCSWAST-BUHCESQUSA-N	494.324	1.75	[M+Na]+	00:00:00	Cervonyl carnitine	Fatty acyl carnitines		New Identification 1
	26	LMFA07070079	XOMRRQXKHMYMOC-NRFANRHFSA-N	400.341	2.51	[M+H]+	00:00:00	L-palmitoylcarnitine	Fatty acyl carnitines		New Identification 1
	34	LMFA07070063	IPOLTUVFXFHAHI-OUKQBFOZSA-N	426.357	2.83	[M+H]+	00:00:00	Elaidic carnitine	Fatty acyl carnitines		New Identification 1
	39	LMFA07070051	FNPHNLNTJNMAEE-UHFFFAOYSA-N	428.373	4.05	[M+H]+	00:00:00	Acylcarnitine C18:0	Fatty acyl carnitines		New Identification 1
	3	LMFA05000013	WWAQOPQUSWZTHG-SHEFQFEDSA-N	273.099	1.02	[M+HCOO]-	00:00:00	Depdecin	Fatty alcohols		New Identification 1
	53	LMFA05000557	JXNPEDYJTDQORS-HZJYTTRNSA-N	284.295	6.25	[M+NH4]+	00:00:00	(9Z,12Z)-octadecadien-1-ol	Fatty alcohols		New Identification 1
	127	LMSP0509AA01	HLIJNIKSBCIDGO-NLXPYQMASA-N	862.625	10.48	[M+H]+	1 day, 10:01:00	Galalpha1-4Galbeta-Cer(d18:1/16:0)	Gal- (Gala series)		New Identification 1
	331	LMSP0509AA01	HLIJNIKSBCIDGO-NLXPYQMASA-N	906.602	12.41	[M+HCOO]-	1 day, 10:01:00	Galalpha1-4Galbeta-Cer(d18:1/16:0)	Gal- (Gala series)		New Identification 1
	28	LMSP0601AA01	PKLSFJOTJYLMTM-CGAFSULGSA-N	991.673	2.58	[M+H]+	1 day, 10:01:00	NeuAcalpha2-3Galbeta-Cer(d18:1/16:0)	Gangliosides		New Identification 1
	402	LMFA11000168	AEARNXGXBHBSIY-JTBMWNAQSA-N	369.351	19.86	[M+Na]+	00:00:00	3Z,6Z,9Z-Pentacosatriene	Hydrocarbons		New Identification 1
	399	LMFA01050546	SELBZODRWLCDNA-UHFFFAOYSA-N	369.302	19.85	[M-H]-	00:00:00	3-Acetoxy-eicosanoic acid	Hydroxy fatty acids		New Identification 1
	55	LMGL01010003	VBICKXHEKHSIBG-UHFFFAOYSA-N	359.315	6.74	[M+H]+	18:00:00	MG(18:0/0:0/0:0)	Monoacylglycerols		New Identification 1
	13	LMGP01050034	CLDXAAPENVNFAW-JRMAHNDFSA-N	520.339	1.87	[M+H]+	18:02:00	PC(18:2(2E,4E)/0:0)	Monoacylglycerophosphocholines		New Identification 1
	14	LMGP01050034	CLDXAAPENVNFAW-JRMAHNDFSA-N	564.33	1.89	[M+HCOO]-	18:02:00	PC(18:2(2E,4E)/0:0)	Monoacylglycerophosphocholines		New Identification 1
	15	LMGP01050056	LSOWKZULVQWMLY-APPDJCNMSA-N	568.34	1.91	[M+H]+	22:06:00	PC(22:6(4Z,7Z,10Z,13Z,16Z,19Z)/0:0)	Monoacylglycerophosphocholines		New Identification 1
	17	LMGP01050140	GOMVPVRDBLLHQC-VEJNOCSESA-N	544.339	2.01	[M+H]+	20:04:00	LysoPC(20:4(8Z,11Z,14Z,17Z))	Monoacylglycerophosphocholines		New Identification 1
	18	LMGP01050140	GOMVPVRDBLLHQC-VEJNOCSESA-N	588.33	2.02	[M+HCOO]-	20:04:00	LysoPC(20:4(8Z,11Z,14Z,17Z))	Monoacylglycerophosphocholines		New Identification 1
	19	LMGP01050034	CLDXAAPENVNFAW-JRMAHNDFSA-N	520.339	2.06	[M+H]+	18:02:00	PC(18:2(2E,4E)/0:0)	Monoacylglycerophosphocholines		New Identification 1
	20	LMGP01050034	CLDXAAPENVNFAW-JRMAHNDFSA-N	564.33	2.08	[M+HCOO]-	18:02:00	PC(18:2(2E,4E)/0:0)	Monoacylglycerophosphocholines		New Identification 1
	21	LMGP01050127	GYPQKMKDLBCBMB-XTVBGRGASA-N	504.308	2.08	[M-H]-	17:02:00	PC(17:2(9Z,12Z)/0:0)	Monoacylglycerophosphocholines		New Identification 1
	22	LMGP01050074	NEGQHKSYEYVFTD-HSZRJFAPSA-N	496.339	2.32	[M+H]+	16:00:00	PC(0:0/16:0)	Monoacylglycerophosphocholines		New Identification 1
	23	LMGP01050074	NEGQHKSYEYVFTD-HSZRJFAPSA-N	540.33	2.34	[M+HCOO]-	16:00:00	PC(0:0/16:0)	Monoacylglycerophosphocholines		New Identification 1
	24	LMGP01050139	YHGXYYIGHBPDMX-BUTFDPNWSA-N	546.355	2.46	[M+H]+	20:03:00	LysoPC(20:3(5Z,8Z,11Z))	Monoacylglycerophosphocholines		New Identification 1
	25	LMGP01050139	YHGXYYIGHBPDMX-BUTFDPNWSA-N	590.347	2.48	[M+HCOO]-	20:03:00	LysoPC(20:3(5Z,8Z,11Z))	Monoacylglycerophosphocholines		New Identification 1
	29	LMGP01050074	NEGQHKSYEYVFTD-HSZRJFAPSA-N	496.34	2.59	[M+H]+	16:00:00	PC(0:0/16:0)	Monoacylglycerophosphocholines		New Identification 1
	30	LMGP01050074	NEGQHKSYEYVFTD-HSZRJFAPSA-N	540.329	2.61	[M+HCOO]-	16:00:00	PC(0:0/16:0)	Monoacylglycerophosphocholines		New Identification 1
	31	LMGP01050016	RJZVWDTYEWCUAR-JOCHJYFZSA-N	480.308	2.61	[M-H]-	15:00:00	PC(15:0/0:0)	Monoacylglycerophosphocholines		New Identification 1
	32	LMGP01050138	PZRFVAHZNWPPAC-VBKSFVIKSA-N	522.355	2.64	[M+H]+	18:01:00	LysoPC(18:1(11Z))	Monoacylglycerophosphocholines		New Identification 1
	35	LMGP01050138	PZRFVAHZNWPPAC-VBKSFVIKSA-N	522.356	2.91	[M+H]+	18:01:00	LysoPC(18:1(11Z))	Monoacylglycerophosphocholines		New Identification 1
	36	LMGP01050138	PZRFVAHZNWPPAC-VBKSFVIKSA-N	566.346	2.94	[M+HCOO]-	18:01:00	LysoPC(18:1(11Z))	Monoacylglycerophosphocholines		New Identification 1
	37	LMGP01050076	IQGPMZRCLCCXAG-RUZDIDTESA-N	524.371	3.82	[M+H]+	18:00:00	PC(0:0/18:0)	Monoacylglycerophosphocholines		New Identification 1
	38	LMGP01050076	IQGPMZRCLCCXAG-RUZDIDTESA-N	568.36	3.86	[M+HCOO]-	18:00:00	PC(0:0/18:0)	Monoacylglycerophosphocholines		New Identification 1
	40	LMGP01050076	IQGPMZRCLCCXAG-RUZDIDTESA-N	524.371	4.19	[M+H]+	18:00:00	PC(0:0/18:0)	Monoacylglycerophosphocholines		New Identification 1
	42	LMGP01050076	IQGPMZRCLCCXAG-RUZDIDTESA-N	568.361	4.24	[M+HCOO]-	18:00:00	PC(0:0/18:0)	Monoacylglycerophosphocholines		New Identification 1
	33	LMGP02050039	CZYOFWNORPEFDG-KOIKXXGWSA-N	524.297	2.76	[M+HCOO]-	18:01:00	LysoPE(0:0/18:1(11Z))	Monoacylglycerophosphoethanolamines		New Identification 1
	41	LMGP02050045	QEQAJJJSRGAOOG-XMMPIXPASA-N	508.339	4.23	[M-H]-	20:00:00	LysoPE(0:0/20:0)	Monoacylglycerophosphoethanolamines		New Identification 1
	383	LMSP02020011	YUULKFVZRXQHPM-ATHUGRIKSA-N	694.633	15.87	[M+HCOO]-	1 day, 18:01:00	Cer(d18:0/24:1(15Z))	N-acylsphinganines (dihydroceramides)		New Identification 1
	264	LMSP02010036	DLTXHYMYPKOZOA-TURZORIXSA-N	582.51	11.67	[M+HCOO]-	1 day, 10:01:00	Cer(d14:1/20:0)	N-acylsphingosines (ceramides)		New Identification 1
	373	LMSP02010009	VJSBNBBOSZJDKB-KPEYJIHVSA-N	692.617	14.61	[M+HCOO]-	1 day, 18:02:00	Cer(d18:1/24:1(15Z))	N-acylsphingosines (ceramides)		New Identification 1
	375	LMSP02010042	ASKHOXZWEDLQAR-GLQCRSEXSA-N	666.601	14.67	[M+HCOO]-	1 day, 16:01:00	Cer(d14:1/26:0)	N-acylsphingosines (ceramides)		New Identification 1
	376	LMSP02010009	VJSBNBBOSZJDKB-KPEYJIHVSA-N	692.621	14.83	[M+HCOO]-	1 day, 18:02:00	Cer(d18:1/24:1(15Z))	N-acylsphingosines (ceramides)		New Identification 1
	378	LMSP02010009	VJSBNBBOSZJDKB-KPEYJIHVSA-N	648.63	14.91	[M+H]+	1 day, 18:02:00	Cer(d18:1/24:1(15Z))	N-acylsphingosines (ceramides)		New Identification 1
	381	LMSP02010021	NAJHAHQNQCNWOP-PUYNVXOJSA-N	680.617	15.27	[M+HCOO]-	1 day, 17:01:00	Cer(d18:1/23:0)	N-acylsphingosines (ceramides)		New Identification 1
	385	LMSP02010012	ZJVVOYPTFQEGPH-AUTSUKAISA-N	650.645	16.12	[M+H]+	1 day, 18:01:00	Cer(d18:1/24:0)	N-acylsphingosines (ceramides)		New Identification 1
	377	LMSP00000016	ILZRBDCCCUQGLC-ZESVVUHVSA-N	630.618	14.9	[M+Na]+	1 day, 16:00:00	Cer(m18:0/22:0)	Other Sphingolipids		New Identification 1
	384	LMSP00000010	FZEIPTFJIHXKQL-OSHZVMBRSA-N	632.634	16.11	[M+H]+	1 day, 18:02:00	Cer(m18:1(4E)/24:1(15Z))	Other Sphingolipids		New Identification 1
	76	LMGP20010004	YPSYMUMQRVUERI-CVXAVEKGSA-N	780.517	9.85	[M-H]-	1 day, 14:04:00	PE(18:0/20:4(5Z,8Z,11Z,13E)(15Ke))	Oxidized glycerophosphocholines		New Identification 1
	82	LMGP20020004	WTJFOADFPCHAKT-BDGBNODMSA-N	806.532	9.96	[M-H]-	1 day, 16:06:00	PE(18:0/22:6(4Z,7Z,10Z,12E,16Z,19Z)(14OH))	Oxidized glycerophosphoethanolamines		New Identification 1
	46	LMFA01060128	PEBIXVCZWGYSTN-UHFFFAOYSA-N	313.273	5	[M+H]+	00:00:00	10-oxo-nonadecanoic acid	Oxo fatty acids		New Identification 1
	54	LMFA01060135	RNIWLIHFOSDVEB-UHFFFAOYSA-N	341.304	6.74	[M+H]+	00:00:00	2-oxo-heneicosanoic acid	Oxo fatty acids		New Identification 1
	43	LMFA12000185	LBQYBCGTGMIEJR-UHFFFAOYSA-N	256.264	4.45	[M+NH4]+	00:00:00	1,15-Hexadecadien-3-one	Oxygenated hydrocarbons		New Identification 1
	44	LMFA08010011	FATBGEAMYMYZAF-MDZDMXLPSA-N	282.279	4.83	[M+H]+	00:00:00	Elaidamide	Primary amides		New Identification 1
	49	LMFA08010011	FATBGEAMYMYZAF-MDZDMXLPSA-N	282.278	5.1	[M+H]+	00:00:00	Elaidamide	Primary amides		New Identification 1
	4	LMFA03010181	NWKPOVHSHWJQNI-OMVDPNNKSA-N	473.281	1.02	[M+HCOO]-	00:00:00	1(3)-glyceryl-PGF2alpha	Prostaglandins		New Identification 1
	27	LMFA03010181	NWKPOVHSHWJQNI-OMVDPNNKSA-N	473.281	2.53	[M+HCOO]-	00:00:00	1(3)-glyceryl-PGF2alpha	Prostaglandins		New Identification 1
	125	LMSP0501AB02	KNWHKVBHCLQVFX-XDVBGNTGSA-N	806.57	10.47	[M+H]+	1 day, 6:01:00	LacCer(d18:1/12:0)	Simple Glc series		New Identification 1
	202	LMSP05010039	ZPIDQCCSHHXKMD-UYRUDBCTSA-N	748.532	11.07	[M+Na]+	00:00:00	Phalluside-1	Simple Glc series		New Identification 1
	243	LMSP0501AB12	JUDDTKPKWSMGFS-AMUXPZMCSA-N	878.576	11.45	[M+HCOO]-	1 day, 8:01:00	LacCer(d18:1/14:0)	Simple Glc series		New Identification 1
	290	LMSP0501AA74	BNKKBXVEPWBZOS-RTQVWTQMSA-N	745.592	11.95	[M+NH4]+	1 day, 11:02:00	GlcCer(d15:2(4E,6E)/20:0(2OH))	Simple Glc series		New Identification 1
	403	LMSP0501AA71	VETJZUNRYAUFJO-SAWQETFNSA-N	736.541	19.86	[M+Na]+	1 day, 10:02:00	GlcCer(d14:2(4E,6E)/20:0(2OH))	Simple Glc series		New Identification 1
	122	LMST01020006	HODJWNWCVNUPAQ-XDOSKZMUSA-N	627.535	10.45	[M+Na-H2O]+	00:00:00	16:1 Cholesteryl ester	Steryl esters		New Identification 1
	400	LMST01020008	NAACPBBQTFFYQB-LJAITQKLSA-N	666.617	19.86	[M+NH4]+	00:00:00	18:2 Cholesteryl ester	Steryl esters		New Identification 1
	394	LMST01040209	LCBWKXCFZKVXRJ-ZBZKKPOCSA-N	898.783	19.75	[M+NH4-H2O]+	00:00:00	22:0-Glc-Sitosterol	Stigmasterols and C24-ethyl derivatives		New Identification 1
	50	LMST05020016	BHYOQNUELFTYRT-DPAQBDIFSA-N	465.305	5.78	[M-H]-	00:00:00	cholesterol sulfate	Sulfates		New Identification 1
	150	LMGL03012651	FCFLHRWIUOTCFY-WBVITSLISA-N	782.732	10.7	[M+NH4]+	1 day, 21:00:00	TG(12:0/12:0/21:0)	Triacylglycerols		New Identification 1
	299	LMGL03012654	YSIRRKPRSAWHFR-CVOGOFSUSA-N	797.653	12.01	[M+Na]+	1 day, 22:02:00	TG(12:0/12:0/22:2(13Z,16Z))	Triacylglycerols		New Identification 1
	386	LMGL03012645	WHPQIRWYYJWYIM-USYZEHPZSA-N	768.705	19.17	[M+NH4]+	1 day, 20:00:00	TG(12:0/12:0/20:0)	Triacylglycerols		New Identification 1
	387	LMGL03013326	KKDKCSAJJXXLKK-JHXSWNAYSA-N	794.723	19.18	[M+NH4]+	1 day, 22:01:00	TG(12:0/16:0/18:1(9Z))	Triacylglycerols		New Identification 1
	388	LMGL03012670	SJWUGKDDADDDHD-BIUCBCRNSA-N	820.737	19.23	[M+NH4]+	2 days, 0:02:00	TG(12:0/18:1(9Z)/18:1(9Z))	Triacylglycerols		New Identification 1
	389	LMGL03013233	HHRBUDFLGZUJMQ-PORFDVJRSA-N	820.739	19.3	[M+NH4]+	2 days, 0:02:00	TG(12:0/14:0/22:2(13Z,16Z))	Triacylglycerols		New Identification 1
	390	LMGL03013488	VNOFKXSESRNPPT-ZABPPORYSA-N	846.754	19.32	[M+NH4]+	2 days, 2:03:00	TG(12:0/18:2(9Z,12Z)/20:1(11Z))	Triacylglycerols		New Identification 1
	391	LMGL03013661	YQOBSVONFQVXPE-HNHQEKRSSA-N	922.785	19.52	[M+NH4]+	2 days, 8:07:00	TG(12:0/22:1(11Z)/22:6(4Z,7Z,10Z,13Z,16Z,19Z))	Triacylglycerols		New Identification 1
	393	LMGL03013459	NVMOFUULIGVOLA-QNEBYKNYSA-N	872.766	19.55	[M+NH4]+	2 days, 4:04:00	TG(12:0/18:0/22:4(7Z,10Z,13Z,16Z))	Triacylglycerols		New Identification 1
	395	LMGL03013656	DBVWYMAAALQYDW-XKAYJYMOSA-N	924.8	19.76	[M+NH4]+	2 days, 8:06:00	TG(12:0/22:0/22:6(4Z,7Z,10Z,13Z,16Z,19Z))	Triacylglycerols		New Identification 1
	396	LMGL03012786	JWVXCFSNEOMSHH-YACUFSJGSA-N	796.736	19.8	[M+NH4]+	1 day, 22:00:00	TG(14:0/16:0/16:0)	Triacylglycerols		New Identification 1
	397	LMGL03014226	GPXZOHHIWJNYTJ-FOBNYNKYSA-N	822.753	19.82	[M+NH4]+	2 days, 0:01:00	TG(14:0/16:0/18:1(9Z))	Triacylglycerols		New Identification 1
	398	LMGL03012792	AFLXUGKIZQFJJI-FOQOAFKKSA-N	848.768	19.83	[M+NH4]+	2 days, 2:02:00	TG(14:0/18:1(9Z)/18:1(9Z))	Triacylglycerols		New Identification 1
	404	LMGL03013657	YZJZBEVMZXTAQZ-VBZYKFBVSA-N	930.845	19.89	[M+NH4]+	2 days, 8:03:00	TG(12:0/22:1(11Z)/22:2(13Z,16Z))	Triacylglycerols		New Identification 1
	405	LMGL03010121	KGLAHZTWGPHKFF-RISKEULASA-N	874.784	19.9	[M+NH4]+	2 days, 4:03:00	TG(16:0/18:1(9Z)/18:2(9Z,12Z))	Triacylglycerols		New Identification 1
	406	LMGL03010288	JTMWOTXEVWLTTO-YKZMILTLSA-N	900.798	19.91	[M+NH4]+	2 days, 6:04:00	TG(18:1(9Z)/18:1(9Z)/18:2(9Z,12Z))	Triacylglycerols		New Identification 1
	407	LMGL03013391	HZVMRIHXVWHODO-AZJVGZRGSA-N	862.784	20.06	[M+NH4]+	2 days, 3:02:00	TG(12:0/17:0/22:2(13Z,16Z))	Triacylglycerols		New Identification 1
	408	LMGL03010001	PVNIQBQSYATKKL-UHFFFAOYSA-N	824.769	20.24	[M+NH4]+	2 days, 0:00:00	TG(16:0/16:0/16:0)	Triacylglycerols		New Identification 1
	409	LMGL03010005	ZKEWGTVAIGJNBK-WTHOFYOTSA-N	850.786	20.24	[M+NH4]+	2 days, 2:01:00	TG(16:0/16:0/18:1(11E))	Triacylglycerols		New Identification 1
	410	LMGL03010100	JFISYPWOVQNHLS-VJYDLUETSA-N	876.802	20.25	[M+NH4]+	2 days, 4:02:00	TG(16:0/18:1(9Z)/18:1(9Z))	Triacylglycerols		New Identification 1
	411	LMGL03010271	JQSCFVCYBPEHML-FQZFDGJESA-N	902.817	20.27	[M+NH4]+	2 days, 6:03:00	TG(16:0/18:1(9Z)/20:2(11Z,14Z))	Triacylglycerols		New Identification 1
	415	LMGL03010004	DQKMNCLZNGAXNX-VCZQVZGSSA-N	852.8	20.58	[M+NH4]+	2 days, 2:00:00	TG(16:0/16:0/18:0)	Triacylglycerols		New Identification 1
	416	LMGL03010085	NPCZZYKITFKRQZ-FQUZZJBASA-N	878.817	20.58	[M+NH4]+	2 days, 4:01:00	TG(16:0/18:0/18:1(9Z))	Triacylglycerols		New Identification 1
	417	LMGL03010217	RYNHWWNZNIGDAQ-BMTCQUSZSA-N	904.833	20.59	[M+NH4]+	2 days, 6:02:00	TG(18:0/18:1(9Z)/18:1(9Z))	Triacylglycerols		New Identification 1
	52	LMFA01031090	QXJSBBXBKPUZAA-UHFFFAOYSA-N	281.249	6.2	[M-H]-	00:00:00	10-Octadecenoic acid	Unsaturated fatty acids		New Identification 1
	7	LMST03020098	UOZVIQWXUMJXHC-HNZKQKRBSA-N	468.307	1.54	[M+NH4-H2O]+	00:00:00	(22E)-(25R)-26,26,26-trifluoro-1alpha,25-dihydroxy-22,23-didehydrovitamin D3 / (22E)-(25R)-26,26,26-trifluoro-1alpha,25-dihydroxy-22,23-didehydrocholecalciferol	Vitamin D3 and derivatives		New Identification 1
	56	LMST03020328	BKASRXCHPNRLBG-JRKPWWIESA-N	493.336	6.81	[M+HCOO]-	00:00:00	(24R)-25-fluoro-1alpha,24-dihydroxy-24-methylvitamin D3 / (24R)-25-fluoro-1alpha,24-dihydroxy-24-methylcholecalciferol	Vitamin D3 and derivatives		New Identification 1
	6	LMFA07010721	HNSDLXPSAYFUHK-UHFFFAOYSA-N	421.226	1.51	[M-H]-	00:00:00	2-Methylacetophenone	Wax monoesters		New Identification 1
	45	LMFA07010620	YYBMOGCOPQVSLQ-SAPNQHFASA-N	279.233	4.91	[M-H]-	00:00:00	(E)-3,7-Dimethyl-2,6-octadienyl octanoate	Wax monoesters		New Identification 1
	118	LMFA07010021	NXSPXGARRUKOME-PEZBUJJGSA-N	537.488	10.39	[M+HCOO]-	00:00:00	Heptadecyl palmitoleate	Wax monoesters		New Identification 1
	203	LMFA07010005	CWCJUHWQOPRDLE-QZQOTICOSA-N	579.536	11.1	[M+HCOO]-	00:00:00	8E-octadecenyl heptadecanoate	Wax monoesters		New Identification 1
	314	LMFA07010027	DSLXINYUCCALCR-PEZBUJJGSA-N	621.581	12.15	[M+HCOO]-	00:00:00	Tricosanyl palmitoleate	Wax monoesters		New Identification 1
	357	LMFA07010030	URTNIMYASFIGMX-PEZBUJJGSA-N	663.626	13.28	[M+HCOO]-	00:00:00	Hexacosanyl palmitoleate	Wax monoesters		New Identification 1

## Sheet: DBS
	GroupId	ID	Inchi	m/z	RT	Adduct	Sum composition	Common name	Lipid class	Session	Identification name
	380	LMGP10030074	UYVFVTMZSVJHHD-KOJXWNQLSA-N	746.606	12.1	[M+NH4]+	1 day, 15:01:00	PA(P-20:0/19:1(9Z))	1-(1Z-alkenyl),2-acylglycerophosphates		New Identification 1
	195	LMGP01030024	RVVIIUDDUQISTE-XLPIDCJYSA-N	719.57	8.87	[M+NH4]+	1 day, 7:01:00	PC(P-16:0/15:1(9Z))	1-(1Z-alkenyl),2-acylglycerophosphocholines		New Identification 1
	243	LMGP01030024	RVVIIUDDUQISTE-XLPIDCJYSA-N	719.57	10.11	[M+NH4]+	1 day, 7:01:00	PC(P-16:0/15:1(9Z))	1-(1Z-alkenyl),2-acylglycerophosphocholines		New Identification 1
	238	LMGP02030090	PJOSVTCVRHOYTB-BCTINRSXSA-N	829.68	9.99	[M+NH4]+	1 day, 18:02:00	PE(P-20:0/22:2(13Z,16Z))	1-(1Z-alkenyl),2-acylglycerophosphoethanolamines		New Identification 1
	365	LMGP02030090	PJOSVTCVRHOYTB-BCTINRSXSA-N	829.682	11.96	[M+NH4]+	1 day, 18:02:00	PE(P-20:0/22:2(13Z,16Z))	1-(1Z-alkenyl),2-acylglycerophosphoethanolamines		New Identification 1
	43	LMFA02010012	ITXGIRZCCUTEJX-HZPDHXFCSA-N	295.228	2.26	[M-H]-	00:00:00	(1R,2R)-3-oxo-2-pentyl-cyclopentaneoctanoic acid	12-oxophytodienoic acid metabolites		New Identification 1
	490	LMFA02010012	ITXGIRZCCUTEJX-HZPDHXFCSA-N	341.233	19.88	[M+HCOO]-	00:00:00	(1R,2R)-3-oxo-2-pentyl-cyclopentaneoctanoic acid	12-oxophytodienoic acid metabolites		New Identification 1
	284	LMGL02070004	QCHBHNNYXGOTCL-GXJVVETESA-N	603.535	10.58	[M+H]+	00:00:00	1-(14-methyl-pentadecanoyl)-2-(8-[3]-ladderane-octanyl)-sn-glycerol	1-acyl,2-alkylglycerols		New Identification 1
	77	LMGP02080005	WQZGIANFDBDNPN-WJHPKSGMSA-N	720.494	3.75	[M+Na]+	00:00:00	1-tetrahexanoyl-2-(8-[3]-ladderane-octanyl)-sn-glycerophosphoethanolamine	1-acyl,2-alkylglycerophosphoethanolamines		New Identification 1
	130	LMGP10020003	VAPCDOPCGBLBLS-WJOKGBTCSA-N	637.432	7.08	[M+HCOO]-	1 day, 5:00:00	PA(O-16:0/13:0)	1-alkyl,2-acylglycerophosphates		New Identification 1
	306	LMGP10020078	NLUAFMYCWYEMNU-DIPNUNPCSA-N	677.551	10.92	[M+H]+	1 day, 11:00:00	PA(O-16:0/19:0)	1-alkyl,2-acylglycerophosphates		New Identification 1
	409	LMGP10020059	WQHKVJJCGGQPJM-AUGFQVQNSA-N	748.622	13.07	[M+NH4]+	1 day, 15:01:00	PA(O-20:0/19:1(9Z))	1-alkyl,2-acylglycerophosphates		New Identification 1
	236	LMGP01020181	KORKHUXTXLZEOQ-GFRFCNOLSA-N	721.585	9.94	[M+NH4]+	1 day, 7:01:00	PC(O-16:0/15:1(9Z))	1-alkyl,2-acylglycerophosphocholines		New Identification 1
	275	LMGP01020107	KDRRVBBVKZQQTN-BEBRKXFFSA-N	844.616	10.49	[M+Na]+	1 day, 16:05:00	PC(O-18:0/22:5(4Z,7Z,10Z,13Z,16Z))	1-alkyl,2-acylglycerophosphocholines		New Identification 1
	285	LMGP01020018	PYJVKRHLERXAPH-GZVVHSCDSA-N	758.531	10.59	[M+HCOO]-	1 day, 8:03:00	PC(O-14:0/18:3(9Z,12Z,15Z))	1-alkyl,2-acylglycerophosphocholines		New Identification 1
	325	LMGP01020054	DUUSFCFZBREELS-SEHARXJXSA-N	768.591	11.22	[M+H]+	1 day, 12:04:00	PC(O-16:0/20:4(5E,8E,11E,14E))	1-alkyl,2-acylglycerophosphocholines		New Identification 1
	327	LMGP01020041	QEWRXEALGMKRGP-MZWPLUPDSA-N	742.575	11.22	[M+H]+	1 day, 10:03:00	PC(O-16:0/18:3(6Z,9Z,12Z))	1-alkyl,2-acylglycerophosphocholines		New Identification 1
	333	LMGP01020039	IQACMFWAGALEAQ-WESJWMGVSA-N	744.591	11.37	[M+H]+	1 day, 10:02:00	PC(O-16:0/18:2(9Z,12Z))	1-alkyl,2-acylglycerophosphocholines		New Identification 1
	373	LMGP01020029	WOTHHEHCEYHCFE-LDLOPFEMSA-N	764.579	12	[M+HCOO]-	1 day, 8:00:00	PC(O-16:0/16:0)	1-alkyl,2-acylglycerophosphocholines		New Identification 1
	375	LMGP01020015	LZRRAULJOVYLHT-LDLOPFEMSA-N	720.59	12.02	[M+H]+	1 day, 8:00:00	PC(O-14:0/18:0)	1-alkyl,2-acylglycerophosphocholines		New Identification 1
	379	LMGP01020003	SIEDNCDNGMIKST-IYEJTHTFSA-N	790.595	12.07	[M+HCOO]-	1 day, 10:01:00	PC(O-16:0/18:1(9Z))	1-alkyl,2-acylglycerophosphocholines		New Identification 1
	386	LMGP01020188	ZYLPVUZBZNMVMR-ZBBHDILGSA-N	772.622	12.35	[M+H]+	1 day, 12:02:00	PC(O-16:0/20:2(11Z,14Z))	1-alkyl,2-acylglycerophosphocholines		New Identification 1
	413	LMGP01020187	RZVLQGOIANISBO-GRVDSVFJSA-N	774.635	13.17	[M+H]+	1 day, 12:01:00	PC(O-16:0/20:1(11Z))	1-alkyl,2-acylglycerophosphocholines		New Identification 1
	205	LMGP02020099	QEBHCVIPLWWLDY-IVOLSJKTSA-N	717.554	9.09	[M+NH4]+	1 day, 10:03:00	PE(O-16:0/18:3(6Z,9Z,12Z))	1-alkyl,2-acylglycerophosphoethanolamines		New Identification 1
	244	LMGP02020088	SGHUURAIAIGMKB-QIVKWKKTSA-N	827.664	10.14	[M+NH4]+	1 day, 18:04:00	PE(O-20:0/22:4(7Z,10Z,13Z,16Z))	1-alkyl,2-acylglycerophosphoethanolamines		New Identification 1
	281	LMGP02020099	QEBHCVIPLWWLDY-IVOLSJKTSA-N	744.517	10.55	[M+HCOO]-	1 day, 10:03:00	PE(O-16:0/18:3(6Z,9Z,12Z))	1-alkyl,2-acylglycerophosphoethanolamines		New Identification 1
	378	LMGP02020088	SGHUURAIAIGMKB-QIVKWKKTSA-N	827.664	12.06	[M+NH4]+	1 day, 18:04:00	PE(O-20:0/22:4(7Z,10Z,13Z,16Z))	1-alkyl,2-acylglycerophosphoethanolamines		New Identification 1
	183	LMGP04020074	ROTMOHCKYVIGOO-BYMRVMERSA-N	772.549	8.55	[M+NH4]+	1 day, 12:05:00	PG(O-16:0/20:5(5Z,8Z,11Z,14Z,17Z))	1-alkyl,2-acylglycerophosphoglycerols		New Identification 1
	188	LMGP04020074	ROTMOHCKYVIGOO-BYMRVMERSA-N	772.549	8.66	[M+NH4]+	1 day, 12:05:00	PG(O-16:0/20:5(5Z,8Z,11Z,14Z,17Z))	1-alkyl,2-acylglycerophosphoglycerols		New Identification 1
	190	LMGP04020090	FDTWAXVDPVXUJI-BRHHLFQVSA-N	774.565	8.83	[M+NH4]+	1 day, 12:04:00	PG(O-16:0/20:4(5Z,8Z,11Z,14Z))	1-alkyl,2-acylglycerophosphoglycerols		New Identification 1
	204	LMGP04020090	FDTWAXVDPVXUJI-BRHHLFQVSA-N	774.565	9.09	[M+NH4]+	1 day, 12:04:00	PG(O-16:0/20:4(5Z,8Z,11Z,14Z))	1-alkyl,2-acylglycerophosphoglycerols		New Identification 1
	209	LMGP04020090	FDTWAXVDPVXUJI-BRHHLFQVSA-N	774.565	9.3	[M+NH4]+	1 day, 12:04:00	PG(O-16:0/20:4(5Z,8Z,11Z,14Z))	1-alkyl,2-acylglycerophosphoglycerols		New Identification 1
	212	LMGP04020085	CCBJWHSMFSXGFY-VHBBKETPSA-N	800.581	9.33	[M+NH4]+	1 day, 14:05:00	PG(O-18:0/20:5(5Z,8Z,11Z,14Z,17Z))	1-alkyl,2-acylglycerophosphoglycerols		New Identification 1
	218	LMGP04020085	CCBJWHSMFSXGFY-VHBBKETPSA-N	800.581	9.6	[M+NH4]+	1 day, 14:05:00	PG(O-18:0/20:5(5Z,8Z,11Z,14Z,17Z))	1-alkyl,2-acylglycerophosphoglycerols		New Identification 1
	223	LMGP04020085	CCBJWHSMFSXGFY-VHBBKETPSA-N	800.581	9.68	[M+NH4]+	1 day, 14:05:00	PG(O-18:0/20:5(5Z,8Z,11Z,14Z,17Z))	1-alkyl,2-acylglycerophosphoglycerols		New Identification 1
	226	LMGP04020075	XBCUJZGDZGNJIG-AUIZQLEOSA-N	776.581	9.78	[M+NH4]+	1 day, 12:03:00	PG(O-16:0/20:3(8Z,11Z,14Z))	1-alkyl,2-acylglycerophosphoglycerols		New Identification 1
	4	LMGP03020081	DPYPMKYYOKABSS-AARKOHAPSA-N	736.545	1.02	[M+H]+	1 day, 9:00:00	PS(O-16:0/17:0)	1-alkyl,2-acylglycerophosphoserines		New Identification 1
	5	LMGP03020005	OHIPNGBMAJNIFN-GPOMZPHUSA-N	708.513	1.02	[M+H]+	1 day, 7:00:00	PS(O-16:0/15:0)	1-alkyl,2-acylglycerophosphoserines		New Identification 1
	97	LMGP03020001	QKISPFFHFYCBQG-ZWXJPIIXSA-N	666.469	5.28	[M+H]+	1 day, 4:00:00	PS(O-16:0/12:0)	1-alkyl,2-acylglycerophosphoserines		New Identification 1
	165	LMGP03020013	BUDOPGQIGPTIKK-JYANRWDTSA-N	774.564	8.18	[M+H]+	1 day, 12:02:00	PS(O-16:0/20:2(11Z,14Z))	1-alkyl,2-acylglycerophosphoserines		New Identification 1
	168	LMGP03020075	FGNWXTSDDHWUIB-HEBRVESNSA-N	816.537	8.26	[M+HCOO]-	1 day, 12:03:00	PS(O-16:0/20:3(8Z,11Z,14Z))	1-alkyl,2-acylglycerophosphoserines		New Identification 1
	169	LMGP03020075	FGNWXTSDDHWUIB-HEBRVESNSA-N	772.548	8.26	[M+H]+	1 day, 12:03:00	PS(O-16:0/20:3(8Z,11Z,14Z))	1-alkyl,2-acylglycerophosphoserines		New Identification 1
	180	LMGP03020017	XUYUMDZIVXTUTR-WSGRAWOCSA-N	798.564	8.42	[M+H]+	1 day, 14:04:00	PS(O-16:0/22:4(7Z,10Z,13Z,16Z))	1-alkyl,2-acylglycerophosphoserines		New Identification 1
	182	LMGP03020075	FGNWXTSDDHWUIB-HEBRVESNSA-N	816.54	8.55	[M+HCOO]-	1 day, 12:03:00	PS(O-16:0/20:3(8Z,11Z,14Z))	1-alkyl,2-acylglycerophosphoserines		New Identification 1
	185	LMGP03020012	NHFUOLYNPLVMLN-BFCPHGQOSA-N	776.58	8.58	[M+H]+	1 day, 12:01:00	PS(O-16:0/20:1(11Z))	1-alkyl,2-acylglycerophosphoserines		New Identification 1
	187	LMGP03020075	FGNWXTSDDHWUIB-HEBRVESNSA-N	816.54	8.65	[M+HCOO]-	1 day, 12:03:00	PS(O-16:0/20:3(8Z,11Z,14Z))	1-alkyl,2-acylglycerophosphoserines		New Identification 1
	197	LMGP03020012	NHFUOLYNPLVMLN-BFCPHGQOSA-N	820.57	8.95	[M+HCOO]-	1 day, 12:01:00	PS(O-16:0/20:1(11Z))	1-alkyl,2-acylglycerophosphoserines		New Identification 1
	198	LMGP03020013	BUDOPGQIGPTIKK-JYANRWDTSA-N	774.563	8.99	[M+H]+	1 day, 12:02:00	PS(O-16:0/20:2(11Z,14Z))	1-alkyl,2-acylglycerophosphoserines		New Identification 1
	199	LMGP03020013	BUDOPGQIGPTIKK-JYANRWDTSA-N	818.555	9.04	[M+HCOO]-	1 day, 12:02:00	PS(O-16:0/20:2(11Z,14Z))	1-alkyl,2-acylglycerophosphoserines		New Identification 1
	207	LMGP03020013	BUDOPGQIGPTIKK-JYANRWDTSA-N	774.566	9.23	[M+H]+	1 day, 12:02:00	PS(O-16:0/20:2(11Z,14Z))	1-alkyl,2-acylglycerophosphoserines		New Identification 1
	210	LMGP03020036	DNWVKXCEBAHYHS-FBIIYQLASA-N	844.571	9.33	[M+HCOO]-	1 day, 14:03:00	PS(O-18:0/20:3(8Z,11Z,14Z))	1-alkyl,2-acylglycerophosphoserines		New Identification 1
	217	LMGP03020036	DNWVKXCEBAHYHS-FBIIYQLASA-N	844.572	9.59	[M+HCOO]-	1 day, 14:03:00	PS(O-18:0/20:3(8Z,11Z,14Z))	1-alkyl,2-acylglycerophosphoserines		New Identification 1
	220	LMGP03020036	DNWVKXCEBAHYHS-FBIIYQLASA-N	844.571	9.67	[M+HCOO]-	1 day, 14:03:00	PS(O-18:0/20:3(8Z,11Z,14Z))	1-alkyl,2-acylglycerophosphoserines		New Identification 1
	224	LMGP03020012	NHFUOLYNPLVMLN-BFCPHGQOSA-N	776.58	9.69	[M+H]+	1 day, 12:01:00	PS(O-16:0/20:1(11Z))	1-alkyl,2-acylglycerophosphoserines		New Identification 1
	237	LMGP03020015	VWPQWUOQBLUKGD-MDNOYCIOSA-N	804.609	9.94	[M+H]+	1 day, 14:01:00	PS(O-16:0/22:1(11Z))	1-alkyl,2-acylglycerophosphoserines		New Identification 1
	239	LMGP03020016	YFUXUUHUZZVZFB-KVIBDXDUSA-N	802.597	10.04	[M+H]+	1 day, 14:02:00	PS(O-16:0/22:2(13Z,16Z))	1-alkyl,2-acylglycerophosphoserines		New Identification 1
	360	LMGP03020082	KFFLJSDTDQAJPD-XDSPJLLDSA-N	722.527	11.92	[M+H]+	1 day, 8:00:00	PS(O-16:0/16:0)	1-alkyl,2-acylglycerophosphoserines		New Identification 1
	361	LMGP03020081	DPYPMKYYOKABSS-AARKOHAPSA-N	736.543	11.92	[M+H]+	1 day, 9:00:00	PS(O-16:0/17:0)	1-alkyl,2-acylglycerophosphoserines		New Identification 1
	363	LMGP03020005	OHIPNGBMAJNIFN-GPOMZPHUSA-N	708.512	11.93	[M+H]+	1 day, 7:00:00	PS(O-16:0/15:0)	1-alkyl,2-acylglycerophosphoserines		New Identification 1
	364	LMGP03020002	UJEVNPCKESBVQY-SAIUNTKASA-N	680.481	11.93	[M+H]+	1 day, 5:00:00	PS(O-16:0/13:0)	1-alkyl,2-acylglycerophosphoserines		New Identification 1
	382	LMGP03020005	OHIPNGBMAJNIFN-GPOMZPHUSA-N	708.512	12.13	[M+H]+	1 day, 7:00:00	PS(O-16:0/15:0)	1-alkyl,2-acylglycerophosphoserines		New Identification 1
	385	LMGP03020081	DPYPMKYYOKABSS-AARKOHAPSA-N	736.542	12.3	[M+H]+	1 day, 9:00:00	PS(O-16:0/17:0)	1-alkyl,2-acylglycerophosphoserines		New Identification 1
	502	LMGP03020081	DPYPMKYYOKABSS-AARKOHAPSA-N	736.543	20.35	[M+H]+	1 day, 9:00:00	PS(O-16:0/17:0)	1-alkyl,2-acylglycerophosphoserines		New Identification 1
	160	LMGL02040001	JIVLVDABBQIAOL-RDUBIJJSSA-N	595.493	8.09	[M+HCOO]-	1 day, 8:01:00	DG(P-14:0/18:1(9Z))	1Z-alkenylacylglycerols		New Identification 1
	167	LMGL02040001	JIVLVDABBQIAOL-RDUBIJJSSA-N	595.493	8.19	[M+HCOO]-	1 day, 8:01:00	DG(P-14:0/18:1(9Z))	1Z-alkenylacylglycerols		New Identification 1
	16	LMPR0103640001	SJFIYVCSGNWVPJ-GKKOWQTJSA-N	309.174	1.25	[M-H]-	00:00:00	Botrydial	C15 isoprenoids (sesquiterpenes)		New Identification 1
	81	LMPR0104010015	CGKMKXBKVBXUGK-LFVBFMBRSA-N	327.291	4.12	[M-H]-	00:00:00	(2S)-2-hydroxyphytanic acid	C20 isoprenoids (diterpenes)		New Identification 1
	94	LMPR0104010015	CGKMKXBKVBXUGK-LFVBFMBRSA-N	327.291	5.02	[M-H]-	00:00:00	(2S)-2-hydroxyphytanic acid	C20 isoprenoids (diterpenes)		New Identification 1
	19	LMST02030192	FUFLCEKSBBHCMO-IWBQTIMDSA-N	325.184	1.53	[M-H-H2O]-	00:00:00	11-Dehydrocorticosterone	C21 steroids (gluco/mineralocorticoids, progestogins) and derivatives		New Identification 1
	31	LMST02030154	PBKZPPIHUVSDNM-WNHSNXHDSA-N	339.2	1.95	[M-H-H2O]-	00:00:00	canrenoic acid	C21 steroids (gluco/mineralocorticoids, progestogins) and derivatives		New Identification 1
	39	LMST02030154	PBKZPPIHUVSDNM-WNHSNXHDSA-N	339.2	2.13	[M-H-H2O]-	00:00:00	canrenoic acid	C21 steroids (gluco/mineralocorticoids, progestogins) and derivatives		New Identification 1
	104	LMST02030192	FUFLCEKSBBHCMO-IWBQTIMDSA-N	325.186	5.81	[M-H-H2O]-	00:00:00	11-Dehydrocorticosterone	C21 steroids (gluco/mineralocorticoids, progestogins) and derivatives		New Identification 1
	105	LMST02030154	PBKZPPIHUVSDNM-WNHSNXHDSA-N	339.2	5.81	[M-H-H2O]-	00:00:00	canrenoic acid	C21 steroids (gluco/mineralocorticoids, progestogins) and derivatives		New Identification 1
	251	LMST02030192	FUFLCEKSBBHCMO-IWBQTIMDSA-N	325.184	10.33	[M-H-H2O]-	00:00:00	11-Dehydrocorticosterone	C21 steroids (gluco/mineralocorticoids, progestogins) and derivatives		New Identification 1
	254	LMST02030154	PBKZPPIHUVSDNM-WNHSNXHDSA-N	339.199	10.33	[M-H-H2O]-	00:00:00	canrenoic acid	C21 steroids (gluco/mineralocorticoids, progestogins) and derivatives		New Identification 1
	100	LMPR0105010003	CKTDKWGLYNYMOS-UHFFFAOYSA-N	430.389	5.41	[M+3O-2H+NH4]+	00:00:00	C25 6,7-Epoxy highly branched isoprenoid	C25 isoprenoids (sesterterpenes)		New Identification 1
	113	LMPR01070176	SWAVOVMQOZIPBB-MJNMNOQESA-N	621.46	6.35	[M+Na]+	00:00:00	3,4-Dihydrospirilloxanthin	C40 isoprenoids (tetraterpenes)		New Identification 1
	13	LMST01120010	HFMLTKBZNAPPNY-CEKKCSHUSA-N	536.333	1.14	[M+NH4-H2O]+	00:00:00	rhodexin A	Cardanolides and derivatives		New Identification 1
	161	LMSP03010079	AAKFURSPBCUAIO-SZAHLOSFSA-N	671.519	8.12	[M+Na]+	1 day, 6:00:00	SM(d18:0/12:0)	Ceramide phosphocholines (sphingomyelins)		New Identification 1
	170	LMSP03010034	PEJGMBUENJSLLH-RHAKMSQVSA-N	673.527	8.28	[M+H]+	1 day, 8:02:00	SM(d18:2/14:0)	Ceramide phosphocholines (sphingomyelins)		New Identification 1
	211	LMSP03010035	RPTUKVYGSPDHGQ-PSALXKTOSA-N	719.534	9.33	[M+HCOO]-	1 day, 8:01:00	SM(d16:1/16:0)	Ceramide phosphocholines (sphingomyelins)		New Identification 1
	213	LMSP03010035	RPTUKVYGSPDHGQ-PSALXKTOSA-N	675.545	9.34	[M+H]+	1 day, 8:01:00	SM(d16:1/16:0)	Ceramide phosphocholines (sphingomyelins)		New Identification 1
	215	LMSP03010040	QQFVICUNTBNUKN-QQRIYSRRSA-N	701.561	9.53	[M+H]+	1 day, 10:02:00	SM(d16:1/18:1)	Ceramide phosphocholines (sphingomyelins)		New Identification 1
	219	LMSP03010040	QQFVICUNTBNUKN-QQRIYSRRSA-N	745.551	9.66	[M+HCOO]-	1 day, 10:02:00	SM(d16:1/18:1)	Ceramide phosphocholines (sphingomyelins)		New Identification 1
	221	LMSP03010040	QQFVICUNTBNUKN-QQRIYSRRSA-N	701.56	9.67	[M+H]+	1 day, 10:02:00	SM(d16:1/18:1)	Ceramide phosphocholines (sphingomyelins)		New Identification 1
	225	LMSP03010030	MJAFYELZQYPMQG-MPQUPPDSSA-N	677.558	9.74	[M+H]+	1 day, 8:00:00	SM(d18:0/14:0)	Ceramide phosphocholines (sphingomyelins)		New Identification 1
	230	LMSP03010037	CGMZWBZSOINWHL-YPDYIYJKSA-N	733.551	9.89	[M+HCOO]-	1 day, 9:01:00	SM(d16:1/17:0)	Ceramide phosphocholines (sphingomyelins)		New Identification 1
	233	LMSP03010037	CGMZWBZSOINWHL-YPDYIYJKSA-N	689.559	9.9	[M+H]+	1 day, 9:01:00	SM(d16:1/17:0)	Ceramide phosphocholines (sphingomyelins)		New Identification 1
	247	LMSP03010042	OQCPQFVKIYWGRP-GWQJGLRPSA-N	747.564	10.26	[M+HCOO]-	1 day, 10:01:00	SM(d16:1/18:0)	Ceramide phosphocholines (sphingomyelins)		New Identification 1
	264	LMSP03010042	OQCPQFVKIYWGRP-GWQJGLRPSA-N	725.558	10.39	[M+Na]+	1 day, 10:01:00	SM(d16:1/18:0)	Ceramide phosphocholines (sphingomyelins)		New Identification 1
	265	LMSP03010042	OQCPQFVKIYWGRP-GWQJGLRPSA-N	747.564	10.41	[M+HCOO]-	1 day, 10:01:00	SM(d16:1/18:0)	Ceramide phosphocholines (sphingomyelins)		New Identification 1
	266	LMSP03010037	CGMZWBZSOINWHL-YPDYIYJKSA-N	687.542	10.42	[M-H]-	1 day, 9:01:00	SM(d16:1/17:0)	Ceramide phosphocholines (sphingomyelins)		New Identification 1
	267	LMSP03010042	OQCPQFVKIYWGRP-GWQJGLRPSA-N	703.576	10.43	[M+H]+	1 day, 10:01:00	SM(d16:1/18:0)	Ceramide phosphocholines (sphingomyelins)		New Identification 1
	282	LMSP03010048	YTBRKOHFRDWGKO-XZNYDZQTSA-N	773.58	10.57	[M+HCOO]-	1 day, 12:02:00	SM(d16:1/20:1)	Ceramide phosphocholines (sphingomyelins)		New Identification 1
	293	LMSP03010004	QHZIGNLCLJPLCU-QPPIDDCLSA-N	749.578	10.75	[M+HCOO]-	1 day, 10:00:00	SM(d18:0/16:0)	Ceramide phosphocholines (sphingomyelins)		New Identification 1
	294	LMSP03010004	QHZIGNLCLJPLCU-QPPIDDCLSA-N	705.591	10.77	[M+H]+	1 day, 10:00:00	SM(d18:0/16:0)	Ceramide phosphocholines (sphingomyelins)		New Identification 1
	303	LMSP03010044	YMQZQHIESOAPQH-JXGHDCMNSA-N	761.577	10.89	[M+HCOO]-	1 day, 11:01:00	SM(d18:1/17:0)	Ceramide phosphocholines (sphingomyelins)		New Identification 1
	332	LMSP03010052	CYAOJEYKBPRRNW-YJFXYUILSA-N	775.594	11.37	[M+HCOO]-	1 day, 12:01:00	SM(d16:1/20:0)	Ceramide phosphocholines (sphingomyelins)		New Identification 1
	343	LMSP03010058	KPTCFDRXDCXXSG-GKAOGSCXSA-N	757.622	11.54	[M+H]+	1 day, 14:02:00	SM(d16:1/22:1)	Ceramide phosphocholines (sphingomyelins)		New Identification 1
	344	LMSP03010070	FMJPKVXVBYILLP-FTRJIJDXSA-N	783.636	11.56	[M+H]+	1 day, 16:03:00	SM(d18:2/22:1)	Ceramide phosphocholines (sphingomyelins)		New Identification 1
	352	LMSP03010073	ZMVICCPXQQIKAC-TWKUQIQBSA-N	809.652	11.68	[M+Na]+	1 day, 16:01:00	SM(d16:1/24:0)	Ceramide phosphocholines (sphingomyelins)		New Identification 1
	354	LMSP03010053	YFAPMGSREHKRHM-IOLBBIBUSA-N	733.62	11.75	[M+H]+	1 day, 12:00:00	SM(d16:0/20:0)	Ceramide phosphocholines (sphingomyelins)		New Identification 1
	359	LMSP03010055	HAFQHLHNPJDAGB-MAJDXUCPSA-N	745.619	11.9	[M+H]+	1 day, 13:01:00	SM(d18:1/19:0)	Ceramide phosphocholines (sphingomyelins)		New Identification 1
	381	LMSP03010030	MJAFYELZQYPMQG-MPQUPPDSSA-N	677.55	12.12	[M+H]+	1 day, 8:00:00	SM(d18:0/14:0)	Ceramide phosphocholines (sphingomyelins)		New Identification 1
	388	LMSP03010071	FOULCGVQZYQEQM-DNXGLLHMSA-N	829.643	12.39	[M+HCOO]-	1 day, 16:02:00	SM(d16:1/24:1)	Ceramide phosphocholines (sphingomyelins)		New Identification 1
	389	LMSP03010071	FOULCGVQZYQEQM-DNXGLLHMSA-N	785.653	12.39	[M+H]+	1 day, 16:02:00	SM(d16:1/24:1)	Ceramide phosphocholines (sphingomyelins)		New Identification 1
	392	LMSP03010061	XNBRFUCJENKXCT-SVLGDMRNSA-N	803.628	12.42	[M+HCOO]-	1 day, 14:01:00	SM(d16:1/22:0)	Ceramide phosphocholines (sphingomyelins)		New Identification 1
	393	LMSP03010061	XNBRFUCJENKXCT-SVLGDMRNSA-N	759.638	12.42	[M+H]+	1 day, 14:01:00	SM(d16:1/22:0)	Ceramide phosphocholines (sphingomyelins)		New Identification 1
	395	LMSP03010080	TXFLWJQVQCDUDZ-BRUGZULGSA-N	855.659	12.51	[M+HCOO]-	1 day, 18:03:00	SM(d18:2/24:1)	Ceramide phosphocholines (sphingomyelins)		New Identification 1
	398	LMSP03010080	TXFLWJQVQCDUDZ-BRUGZULGSA-N	811.668	12.53	[M+H]+	1 day, 18:03:00	SM(d18:2/24:1)	Ceramide phosphocholines (sphingomyelins)		New Identification 1
	399	LMSP03010071	FOULCGVQZYQEQM-DNXGLLHMSA-N	829.644	12.55	[M+HCOO]-	1 day, 16:02:00	SM(d16:1/24:1)	Ceramide phosphocholines (sphingomyelins)		New Identification 1
	400	LMSP03010071	FOULCGVQZYQEQM-DNXGLLHMSA-N	785.653	12.57	[M+H]+	1 day, 16:02:00	SM(d16:1/24:1)	Ceramide phosphocholines (sphingomyelins)		New Identification 1
	401	LMSP03010080	TXFLWJQVQCDUDZ-BRUGZULGSA-N	855.658	12.64	[M+HCOO]-	1 day, 18:03:00	SM(d18:2/24:1)	Ceramide phosphocholines (sphingomyelins)		New Identification 1
	402	LMSP03010080	TXFLWJQVQCDUDZ-BRUGZULGSA-N	811.667	12.65	[M+H]+	1 day, 18:03:00	SM(d18:2/24:1)	Ceramide phosphocholines (sphingomyelins)		New Identification 1
	405	LMSP03010074	POQOEIGODOXWFL-HIMVLHDZSA-N	843.657	12.89	[M+HCOO]-	1 day, 17:02:00	SM(d17:1/24:1)	Ceramide phosphocholines (sphingomyelins)		New Identification 1
	406	LMSP03010074	POQOEIGODOXWFL-HIMVLHDZSA-N	799.668	12.91	[M+H]+	1 day, 17:02:00	SM(d17:1/24:1)	Ceramide phosphocholines (sphingomyelins)		New Identification 1
	407	LMSP03010065	DZDNLWWCTCDASI-QVDCKBILSA-N	817.642	12.96	[M+HCOO]-	1 day, 15:01:00	SM(d16:1/23:0)	Ceramide phosphocholines (sphingomyelins)		New Identification 1
	408	LMSP03010065	DZDNLWWCTCDASI-QVDCKBILSA-N	773.651	12.97	[M+H]+	1 day, 15:01:00	SM(d16:1/23:0)	Ceramide phosphocholines (sphingomyelins)		New Identification 1
	410	LMSP03010074	POQOEIGODOXWFL-HIMVLHDZSA-N	843.658	13.08	[M+HCOO]-	1 day, 17:02:00	SM(d17:1/24:1)	Ceramide phosphocholines (sphingomyelins)		New Identification 1
	411	LMSP03010074	POQOEIGODOXWFL-HIMVLHDZSA-N	799.669	13.11	[M+H]+	1 day, 17:02:00	SM(d17:1/24:1)	Ceramide phosphocholines (sphingomyelins)		New Identification 1
	415	LMSP03010007	WKZHECFHXLTOLJ-QYKFWSDSSA-N	857.674	13.42	[M+HCOO]-	1 day, 18:02:00	SM(d18:1/24:1(15Z))	Ceramide phosphocholines (sphingomyelins)		New Identification 1
	416	LMSP03010007	WKZHECFHXLTOLJ-QYKFWSDSSA-N	813.684	13.44	[M+H]+	1 day, 18:02:00	SM(d18:1/24:1(15Z))	Ceramide phosphocholines (sphingomyelins)		New Identification 1
	417	LMSP03010007	WKZHECFHXLTOLJ-QYKFWSDSSA-N	835.665	13.44	[M+Na]+	1 day, 18:02:00	SM(d18:1/24:1(15Z))	Ceramide phosphocholines (sphingomyelins)		New Identification 1
	418	LMSP03010073	ZMVICCPXQQIKAC-TWKUQIQBSA-N	831.658	13.48	[M+HCOO]-	1 day, 16:01:00	SM(d16:1/24:0)	Ceramide phosphocholines (sphingomyelins)		New Identification 1
	419	LMSP03010073	ZMVICCPXQQIKAC-TWKUQIQBSA-N	787.668	13.5	[M+H]+	1 day, 16:01:00	SM(d16:1/24:0)	Ceramide phosphocholines (sphingomyelins)		New Identification 1
	420	LMSP03010024	SMJLGESYPKPRNU-CRCOQUFZSA-N	839.699	13.58	[M+Na]+	1 day, 18:00:00	SM(d18:0/24:0)	Ceramide phosphocholines (sphingomyelins)		New Identification 1
	421	LMSP03010007	WKZHECFHXLTOLJ-QYKFWSDSSA-N	857.672	13.63	[M+HCOO]-	1 day, 18:02:00	SM(d18:1/24:1(15Z))	Ceramide phosphocholines (sphingomyelins)		New Identification 1
	422	LMSP03010007	WKZHECFHXLTOLJ-QYKFWSDSSA-N	813.684	13.65	[M+H]+	1 day, 18:02:00	SM(d18:1/24:1(15Z))	Ceramide phosphocholines (sphingomyelins)		New Identification 1
	423	LMSP03010082	MFOZKYNROBQPRM-VKGJADIPSA-N	827.698	13.78	[M+H]+	1 day, 19:02:00	SM(d17:1/26:1)	Ceramide phosphocholines (sphingomyelins)		New Identification 1
	424	LMSP03010023	XZBDYCJQWJNNJB-CFLZVKAOSA-N	815.698	13.84	[M+H]+	1 day, 18:01:00	SM(d18:0/24:1(15Z))	Ceramide phosphocholines (sphingomyelins)		New Identification 1
	425	LMSP03010022	FONAXCRWZQFJHY-JCGOJSMZSA-N	789.684	13.91	[M+H]+	1 day, 16:00:00	SM(d18:0/22:0)	Ceramide phosphocholines (sphingomyelins)		New Identification 1
	427	LMSP03010082	MFOZKYNROBQPRM-VKGJADIPSA-N	827.7	14	[M+H]+	1 day, 19:02:00	SM(d17:1/26:1)	Ceramide phosphocholines (sphingomyelins)		New Identification 1
	428	LMSP03010076	LQSSZIQDYCHSLD-NMIJJABPSA-N	845.672	14.03	[M+HCOO]-	1 day, 17:01:00	SM(d16:1/25:0)	Ceramide phosphocholines (sphingomyelins)		New Identification 1
	429	LMSP03010076	LQSSZIQDYCHSLD-NMIJJABPSA-N	801.684	14.07	[M+H]+	1 day, 17:01:00	SM(d16:1/25:0)	Ceramide phosphocholines (sphingomyelins)		New Identification 1
	435	LMSP03010009	YXEXWUZHFGYOHJ-UOJCCMJYSA-N	841.716	14.54	[M+H]+	1 day, 20:02:00	SM(d18:1/26:1(17Z))	Ceramide phosphocholines (sphingomyelins)		New Identification 1
	443	LMSP03010023	XZBDYCJQWJNNJB-CFLZVKAOSA-N	859.69	14.6	[M+HCOO]-	1 day, 18:01:00	SM(d18:0/24:1(15Z))	Ceramide phosphocholines (sphingomyelins)		New Identification 1
	444	LMSP03010023	XZBDYCJQWJNNJB-CFLZVKAOSA-N	815.701	14.62	[M+H]+	1 day, 18:01:00	SM(d18:0/24:1(15Z))	Ceramide phosphocholines (sphingomyelins)		New Identification 1
	454	LMSP03010024	SMJLGESYPKPRNU-CRCOQUFZSA-N	817.715	15.04	[M+H]+	1 day, 18:00:00	SM(d18:0/24:0)	Ceramide phosphocholines (sphingomyelins)		New Identification 1
	459	LMSP03010027	JONXXLXMISNQNG-BXMSAMRLSA-N	829.716	15.2	[M+H]+	1 day, 19:01:00	SM(d18:1/25:0)	Ceramide phosphocholines (sphingomyelins)		New Identification 1
	464	LMSP03010025	GJNFQXJWAFBKPJ-DMATYJAJSA-N	887.718	15.74	[M+HCOO]-	1 day, 20:01:00	SM(d18:0/26:1(17Z))	Ceramide phosphocholines (sphingomyelins)		New Identification 1
	465	LMSP03010025	GJNFQXJWAFBKPJ-DMATYJAJSA-N	843.732	15.77	[M+H]+	1 day, 20:01:00	SM(d18:0/26:1(17Z))	Ceramide phosphocholines (sphingomyelins)		New Identification 1
	86	LMSP03020066	QFGOCOOZMYHLCB-ZAMRVTROSA-N	617.431	4.59	[M-H]-	1 day, 6:02:00	PE-Cer(d14:2(4E,6E)/16:0(2OH))	Ceramide phosphoethanolamines		New Identification 1
	89	LMSP03020066	QFGOCOOZMYHLCB-ZAMRVTROSA-N	619.445	4.63	[M+H]+	1 day, 6:02:00	PE-Cer(d14:2(4E,6E)/16:0(2OH))	Ceramide phosphoethanolamines		New Identification 1
	139	LMSP03020033	FPXGVDNURGUQHJ-RHGZFCBMSA-N	657.5	7.38	[M+H]+	1 day, 10:03:00	PE-Cer(d14:2(4E,6E)/20:1(11Z))	Ceramide phosphoethanolamines		New Identification 1
	203	LMSP03020078	DBIVPDMDBTWMSA-UXGQEFIMSA-N	761.547	9.08	[M+HCOO]-	1 day, 13:02:00	PE-Cer(d15:2(4E,6E)/22:0(2OH))	Ceramide phosphoethanolamines		New Identification 1
	241	LMSP03020061	ZCWNTNVYFSYJEH-OUYVCJBSSA-N	673.49	10.09	[M-H]-	1 day, 10:02:00	PE-Cer(d14:1(4E)/20:1(11Z)(2OH))	Ceramide phosphoethanolamines		New Identification 1
	242	LMSP03020075	TZNNTMYXUOOIGE-VTAPXIELSA-N	763.557	10.1	[M+HCOO]-	1 day, 13:01:00	PE-Cer(d15:1(4E)/22:0(2OH))	Ceramide phosphoethanolamines		New Identification 1
	248	LMSP03020010	DAJDHSUNMLBGKS-GWQJGLRPSA-N	703.576	10.31	[M+H]+	1 day, 13:01:00	PE-Cer(d14:1(4E)/23:0)	Ceramide phosphoethanolamines		New Identification 1
	263	LMSP03020009	WCSTVRHVTJCOOO-ZDZUMMNRSA-N	704.579	10.38	[M+NH4]+	1 day, 12:02:00	PE-Cer(d14:1(4E)/22:1(13Z))	Ceramide phosphoethanolamines		New Identification 1
	270	LMSP03020077	SBYLPQJUQDWOFD-KRMCRCNYSA-N	687.506	10.47	[M-H]-	1 day, 11:02:00	PE-Cer(d15:2(4E,6E)/20:0(2OH))	Ceramide phosphoethanolamines		New Identification 1
	283	LMSP03020042	FQQKQTWMHIBNIU-ORRFTQGBSA-N	729.591	10.58	[M+H]+	1 day, 15:02:00	PE-Cer(d14:2(4E,6E)/25:0)	Ceramide phosphoethanolamines		New Identification 1
	291	LMSP03020011	OMGHQYQULLCXMU-JXGHDCMNSA-N	717.59	10.72	[M+H]+	1 day, 14:01:00	PE-Cer(d14:1(4E)/24:0)	Ceramide phosphoethanolamines		New Identification 1
	304	LMSP03020011	OMGHQYQULLCXMU-JXGHDCMNSA-N	717.591	10.9	[M+H]+	1 day, 14:01:00	PE-Cer(d14:1(4E)/24:0)	Ceramide phosphoethanolamines		New Identification 1
	335	LMSP03020013	PBJQROPNJJQVIY-YJFXYUILSA-N	731.607	11.39	[M+H]+	1 day, 15:01:00	PE-Cer(d14:1(4E)/25:0)	Ceramide phosphoethanolamines		New Identification 1
	91	LMSP03030154	ARKMGVJZBMJGRQ-HXEXFFAOSA-N	808.57	4.9	[M+H]+	1 day, 12:01:00	PI-Cer(d20:1/16:0)	Ceramide phosphoinositols		New Identification 1
	93	LMSP03030154	ARKMGVJZBMJGRQ-HXEXFFAOSA-N	852.562	5.01	[M+HCOO]-	1 day, 12:01:00	PI-Cer(d20:1/16:0)	Ceramide phosphoinositols		New Identification 1
	127	LMST01010200	ISBSSBGEYIBVTO-TYKWNDPBSA-N	401.341	7.01	[M+H-H2O]+	00:00:00	(20R,22R)-20,22-dihydroxycholesterol	Cholesterol and derivatives		New Identification 1
	132	LMST01010304	RSYUIODCUYLKIN-RZOIONNKSA-N	413.378	7.09	[M+H]+	00:00:00	(24E)-24,26-dimethyldesmosterol	Cholesterol and derivatives		New Identification 1
	150	LMST01010304	RSYUIODCUYLKIN-RZOIONNKSA-N	413.377	7.74	[M+H]+	00:00:00	(24E)-24,26-dimethyldesmosterol	Cholesterol and derivatives		New Identification 1
	151	LMST01010304	RSYUIODCUYLKIN-RZOIONNKSA-N	395.368	7.74	[M+H-H2O]+	00:00:00	(24E)-24,26-dimethyldesmosterol	Cholesterol and derivatives		New Identification 1
	191	LMST01010284	VJZMDHUFPFDPDV-IEQUMJIWSA-N	383.331	8.85	[M+H-H2O]+	00:00:00	(22,23-dinor)-24-vinyl-cholest-5-en-3beta,24-diol	Cholesterol and derivatives		New Identification 1
	216	LMST01010284	VJZMDHUFPFDPDV-IEQUMJIWSA-N	383.332	9.57	[M+H-H2O]+	00:00:00	(22,23-dinor)-24-vinyl-cholest-5-en-3beta,24-diol	Cholesterol and derivatives		New Identification 1
	229	LMST01010290	DYIGMTKZUCRJAL-CLQTVSSBSA-N	369.352	9.86	[M+H-H2O]+	00:00:00	15-dehydro-A-norcholestanol	Cholesterol and derivatives		New Identification 1
	235	LMST01010164	IOWMKBFJCNLRTC-RNCHBCSGSA-N	385.347	9.93	[M+H-H2O]+	00:00:00	(24R)-24-hydroxycholesterol	Cholesterol and derivatives		New Identification 1
	259	LMST01010290	DYIGMTKZUCRJAL-CLQTVSSBSA-N	369.351	10.36	[M+H-H2O]+	00:00:00	15-dehydro-A-norcholestanol	Cholesterol and derivatives		New Identification 1
	310	LMST01010284	VJZMDHUFPFDPDV-IEQUMJIWSA-N	383.331	11	[M+H-H2O]+	00:00:00	(22,23-dinor)-24-vinyl-cholest-5-en-3beta,24-diol	Cholesterol and derivatives		New Identification 1
	320	LMST01010284	VJZMDHUFPFDPDV-IEQUMJIWSA-N	383.331	11.15	[M+H-H2O]+	00:00:00	(22,23-dinor)-24-vinyl-cholest-5-en-3beta,24-diol	Cholesterol and derivatives		New Identification 1
	369	LMST01010290	DYIGMTKZUCRJAL-CLQTVSSBSA-N	369.351	11.97	[M+H-H2O]+	00:00:00	15-dehydro-A-norcholestanol	Cholesterol and derivatives		New Identification 1
	433	LMST01010290	DYIGMTKZUCRJAL-CLQTVSSBSA-N	369.351	14.42	[M+H-H2O]+	00:00:00	15-dehydro-A-norcholestanol	Cholesterol and derivatives		New Identification 1
	441	LMST01010290	DYIGMTKZUCRJAL-CLQTVSSBSA-N	369.351	14.57	[M+H-H2O]+	00:00:00	15-dehydro-A-norcholestanol	Cholesterol and derivatives		New Identification 1
	448	LMST01010290	DYIGMTKZUCRJAL-CLQTVSSBSA-N	369.352	14.73	[M+H-H2O]+	00:00:00	15-dehydro-A-norcholestanol	Cholesterol and derivatives		New Identification 1
	461	LMST01010284	VJZMDHUFPFDPDV-IEQUMJIWSA-N	383.331	15.38	[M+H-H2O]+	00:00:00	(22,23-dinor)-24-vinyl-cholest-5-en-3beta,24-diol	Cholesterol and derivatives		New Identification 1
	463	LMST01010284	VJZMDHUFPFDPDV-IEQUMJIWSA-N	383.331	15.6	[M+H-H2O]+	00:00:00	(22,23-dinor)-24-vinyl-cholest-5-en-3beta,24-diol	Cholesterol and derivatives		New Identification 1
	471	LMST01010290	DYIGMTKZUCRJAL-CLQTVSSBSA-N	369.352	16.16	[M+H-H2O]+	00:00:00	15-dehydro-A-norcholestanol	Cholesterol and derivatives		New Identification 1
	476	LMST01010349	IIPHPVVRBVBREZ-UXIWKSIVSA-N	367.336	16.54	[M+H-H2O]+	00:00:00	1-(5alpha)-cholestenone	Cholesterol and derivatives		New Identification 1
	477	LMST01010284	VJZMDHUFPFDPDV-IEQUMJIWSA-N	383.331	16.58	[M+H-H2O]+	00:00:00	(22,23-dinor)-24-vinyl-cholest-5-en-3beta,24-diol	Cholesterol and derivatives		New Identification 1
	491	LMST01010290	DYIGMTKZUCRJAL-CLQTVSSBSA-N	369.351	19.88	[M+H-H2O]+	00:00:00	15-dehydro-A-norcholestanol	Cholesterol and derivatives		New Identification 1
	503	LMST01010290	DYIGMTKZUCRJAL-CLQTVSSBSA-N	369.351	20.35	[M+H-H2O]+	00:00:00	15-dehydro-A-norcholestanol	Cholesterol and derivatives		New Identification 1
	175	LMGL02010345	QZPACLQYECQLMP-DOPDOVNOSA-N	1134.88	8.37	[2M+NH4]+	1 day, 8:05:00	DG(12:0/20:5(5Z,8Z,11Z,14Z,17Z)/0:0)	Diacylglycerols		New Identification 1
	178	LMGL02010345	QZPACLQYECQLMP-DOPDOVNOSA-N	1134.88	8.4	[2M+NH4]+	1 day, 8:05:00	DG(12:0/20:5(5Z,8Z,11Z,14Z,17Z)/0:0)	Diacylglycerols		New Identification 1
	192	LMGL02010369	BBHULGPKYCCBME-AXCVOLLUSA-N	571.437	8.85	[M-H]-	1 day, 9:05:00	DG(13:0/20:5(5Z,8Z,11Z,14Z,17Z)/0:0)	Diacylglycerols		New Identification 1
	208	LMGL02010353	YMDAKYHPHHIDDO-QZXJYXSHSA-N	583.438	9.23	[M-H]-	1 day, 10:06:00	DG(12:0/22:6(4Z,7Z,10Z,13Z,16Z,19Z)/0:0)	Diacylglycerols		New Identification 1
	214	LMGL02010369	BBHULGPKYCCBME-AXCVOLLUSA-N	571.437	9.37	[M-H]-	1 day, 9:05:00	DG(13:0/20:5(5Z,8Z,11Z,14Z,17Z)/0:0)	Diacylglycerols		New Identification 1
	227	LMGL02010425	LKMPWHWTIZCBBZ-QOFYDNJOSA-N	609.452	9.78	[M-H]-	1 day, 12:07:00	DG(14:1(9Z)/22:6(4Z,7Z,10Z,13Z,16Z,19Z)/0:0)	Diacylglycerols		New Identification 1
	228	LMGL02010377	FKHXHRLBMNWEKS-LXLIUTNNSA-N	597.453	9.82	[M-H]-	1 day, 11:06:00	DG(13:0/22:6(4Z,7Z,10Z,13Z,16Z,19Z)/0:0)	Diacylglycerols		New Identification 1
	232	LMGL02010352	JVQNFGHRGHGHFJ-HFHUFTLQSA-N	585.453	9.89	[M-H]-	1 day, 10:05:00	DG(12:0/22:5(7Z,10Z,13Z,16Z,19Z)/0:0)	Diacylglycerols		New Identification 1
	256	LMGL02010096	JAJNYVORAKCQCM-KDXMTYKHSA-N	651.587	10.34	[M-H]-	1 day, 14:00:00	DG(16:0/22:0/0:0)	Diacylglycerols		New Identification 1
	257	LMGL02010444	UXIUABNDZLQLKY-PEHMJQSHSA-N	635.556	10.34	[M-H]-	1 day, 13:01:00	DG(15:0/22:1(11Z)/0:0)	Diacylglycerols		New Identification 1
	258	LMGL02010443	ZHQQEOYWUADEOU-LHEWISCISA-N	637.569	10.35	[M-H]-	1 day, 13:00:00	DG(15:0/22:0/0:0)	Diacylglycerols		New Identification 1
	273	LMGL02010397	IOYSFCVWNHOMJU-KAOSVWFWSA-N	643.516	10.48	[M+Na]+	1 day, 12:02:00	DG(14:0/22:2(13Z,16Z)/0:0)	Diacylglycerols		New Identification 1
	311	LMGL02010270	YHQBLWXJXUWICY-WWZPBJSXSA-N	693.547	11.01	[M+H]+	1 day, 18:08:00	DG(20:2(11Z,14Z)/22:6(4Z,7Z,10Z,13Z,16Z,19Z)/0:0)	Diacylglycerols		New Identification 1
	317	LMGL02010270	YHQBLWXJXUWICY-WWZPBJSXSA-N	693.549	11.1	[M+H]+	1 day, 18:08:00	DG(20:2(11Z,14Z)/22:6(4Z,7Z,10Z,13Z,16Z,19Z)/0:0)	Diacylglycerols		New Identification 1
	318	LMGL02010270	YHQBLWXJXUWICY-WWZPBJSXSA-N	693.546	11.15	[M+H]+	1 day, 18:08:00	DG(20:2(11Z,14Z)/22:6(4Z,7Z,10Z,13Z,16Z,19Z)/0:0)	Diacylglycerols		New Identification 1
	323	LMGL02010401	FRUADKDVYOLUEU-RWYVPCEMSA-N	611.466	11.21	[M-H]-	1 day, 12:06:00	DG(14:0/22:6(4Z,7Z,10Z,13Z,16Z,19Z)/0:0)	Diacylglycerols		New Identification 1
	334	LMGL02010396	ZJYMDUSQBGKKBC-AMTAEZDDSA-N	640.587	11.38	[M+NH4]+	1 day, 12:01:00	DG(14:0/22:1(11Z)/0:0)	Diacylglycerols		New Identification 1
	387	LMGL02010106	AQKZYWKDVXMSNP-VAINBGCVSA-N	668.619	12.36	[M+NH4]+	1 day, 14:01:00	DG(16:0/22:1(13Z)/0:0)	Diacylglycerols		New Identification 1
	403	LMGL02010257	WKXRCUYDMVQYFL-PZJJUGDGSA-N	741.566	12.7	[M+HCOO]-	1 day, 18:06:00	DG(20:0/22:6(4Z,7Z,10Z,13Z,16Z,19Z)/0:0)	Diacylglycerols		New Identification 1
	404	LMGL02010257	WKXRCUYDMVQYFL-PZJJUGDGSA-N	741.564	12.8	[M+HCOO]-	1 day, 18:06:00	DG(20:0/22:6(4Z,7Z,10Z,13Z,16Z,19Z)/0:0)	Diacylglycerols		New Identification 1
	430	LMGL02010264	DRIFQOGOCCKIPC-SEGWQOHBSA-N	712.59	14.17	[M+NH4]+	1 day, 18:07:00	DG(20:1(11Z)/22:6(4Z,7Z,10Z,13Z,16Z,19Z)/0:0)	Diacylglycerols		New Identification 1
	112	LMGP10010084	SSJJEDCAOFKCQN-IEODJUACSA-N	653.424	6.3	[M-H]-	1 day, 9:04:00	PA(13:0/20:4(5Z,8Z,11Z,14Z))	Diacylglycerophosphates		New Identification 1
	142	LMGP10010079	KAIZHIIHQHLSIR-WBBYUPRNSA-N	671.393	7.44	[M+HCOO]-	1 day, 7:04:00	PA(13:0/18:4(6Z,9Z,12Z,15Z))	Diacylglycerophosphates		New Identification 1
	143	LMGP10010079	KAIZHIIHQHLSIR-WBBYUPRNSA-N	644.43	7.46	[M+NH4]+	1 day, 7:04:00	PA(13:0/18:4(6Z,9Z,12Z,15Z))	Diacylglycerophosphates		New Identification 1
	148	LMGP10010077	ZKYCKNGMHBRWHI-MHYDFLLVSA-N	673.408	7.73	[M+HCOO]-	1 day, 7:03:00	PA(13:0/18:3(6Z,9Z,12Z))	Diacylglycerophosphates		New Identification 1
	249	LMGP10010507	LZMMHVBORAFWAJ-BUMATNHDSA-N	782.57	10.32	[M+NH4]+	1 day, 17:05:00	PA(19:1(9Z)/22:4(7Z,10Z,13Z,16Z))	Diacylglycerophosphates		New Identification 1
	261	LMGP10010245	BRZIEURNVJIWIV-MFFNBKQQSA-N	756.555	10.36	[M+NH4]+	1 day, 15:04:00	PA(17:0/22:4(7Z,10Z,13Z,16Z))	Diacylglycerophosphates		New Identification 1
	262	LMGP10010222	JSJLXZCSGITPLR-XKDWLADFSA-N	744.554	10.37	[M+NH4]+	1 day, 14:03:00	PA(16:1(9Z)/22:2(13Z,16Z))	Diacylglycerophosphates		New Identification 1
	278	LMGP10010087	MPSAMXLBSXALAV-UAIAYBLDSA-N	706.539	10.52	[M+NH4]+	1 day, 11:01:00	PA(13:0/22:1(11Z))	Diacylglycerophosphates		New Identification 1
	290	LMGP10010507	LZMMHVBORAFWAJ-BUMATNHDSA-N	782.569	10.71	[M+NH4]+	1 day, 17:05:00	PA(19:1(9Z)/22:4(7Z,10Z,13Z,16Z))	Diacylglycerophosphates		New Identification 1
	307	LMGP10010476	HGHZFVJKBVRZOK-HBHXBQSXSA-N	784.586	10.93	[M+NH4]+	1 day, 17:04:00	PA(19:0/22:4(7Z,10Z,13Z,16Z))	Diacylglycerophosphates		New Identification 1
	309	LMGP10010104	CEZQNPFSTSOBJQ-OUJJLNDXSA-N	720.556	10.96	[M+NH4]+	1 day, 12:01:00	PA(14:0/22:1(11Z))	Diacylglycerophosphates		New Identification 1
	319	LMGP10010336	MZEJDHUPHMYRAO-PRSPJSKQSA-N	772.586	11.15	[M+NH4]+	1 day, 16:03:00	PA(18:1(9Z)/22:2(13Z,16Z))	Diacylglycerophosphates		New Identification 1
	329	LMGP10010336	MZEJDHUPHMYRAO-PRSPJSKQSA-N	772.587	11.28	[M+NH4]+	1 day, 16:03:00	PA(18:1(9Z)/22:2(13Z,16Z))	Diacylglycerophosphates		New Identification 1
	338	LMGP10010155	OQJSVTZDBNFUQI-OQHNRNOKSA-N	734.571	11.43	[M+NH4]+	1 day, 13:01:00	PA(15:0/22:1(11Z))	Diacylglycerophosphates		New Identification 1
	350	LMGP10010506	XZVPNSBCQQBZLB-RNDHPGFTSA-N	786.601	11.63	[M+NH4]+	1 day, 17:03:00	PA(19:1(9Z)/22:2(13Z,16Z))	Diacylglycerophosphates		New Identification 1
	367	LMGP10010244	CUVIYXNFRVWTBC-YIHXYWFXSA-N	760.586	11.97	[M+NH4]+	1 day, 15:02:00	PA(17:0/22:2(13Z,16Z))	Diacylglycerophosphates		New Identification 1
	391	LMGP10010243	AMEJXMCURRSDQK-VYOBOKEXSA-N	762.601	12.41	[M+NH4]+	1 day, 15:01:00	PA(17:0/22:1(11Z))	Diacylglycerophosphates		New Identification 1
	99	LMGP01011059	PRAHGYJIPXTSPA-OWXGTRINSA-N	850.544	5.37	[M-H]-	1 day, 18:11:00	PC(20:5(5Z,8Z,11Z,14Z,17Z)/22:6(4Z,7Z,10Z,13Z,16Z,19Z))	Diacylglycerophosphocholines		New Identification 1
	152	LMGP01012127	XWHIBISICRMDDW-ZLBNXBDKSA-N	756.556	7.77	[M+H]+	1 day, 10:03:00	PC(14:0/20:3(5Z,8Z,11Z))	Diacylglycerophosphocholines		New Identification 1
	163	LMGP01012127	XWHIBISICRMDDW-ZLBNXBDKSA-N	756.552	8.17	[M+H]+	1 day, 10:03:00	PC(14:0/20:3(5Z,8Z,11Z))	Diacylglycerophosphocholines		New Identification 1
	164	LMGP01010826	PAHPUCKPYBHMBM-RURDTVAGSA-N	872.702	8.18	[M+H]+	1 day, 18:01:00	PC(18:0/24:1(15Z))	Diacylglycerophosphocholines		New Identification 1
	189	LMGP01011977	LDSGYPDHDJWFQE-XXPSLULPSA-N	886.72	8.83	[M+H]+	1 day, 19:01:00	PC(21:0/22:1(11Z))	Diacylglycerophosphocholines		New Identification 1
	196	LMGP01010665	ITFWNTFYLTWDNT-DDPSORSSSA-N	887.722	8.87	[M+NH4]+	1 day, 18:02:00	PC(16:0/26:2(5Z,9Z))	Diacylglycerophosphocholines		New Identification 1
	234	LMGP01011330	IABPRJCFINAMLD-JSHIBXJCSA-N	730.539	9.91	[M+H]+	1 day, 8:02:00	PC(12:0/20:2(11Z,14Z))	Diacylglycerophosphocholines		New Identification 1
	240	LMGP01012127	XWHIBISICRMDDW-ZLBNXBDKSA-N	756.554	10.04	[M+H]+	1 day, 10:03:00	PC(14:0/20:3(5Z,8Z,11Z))	Diacylglycerophosphocholines		New Identification 1
	245	LMGP01010921	UZBZIHXSLHMNPD-DFTZLCQUSA-N	826.557	10.24	[M+HCOO]-	1 day, 12:04:00	PC(18:2(2E,4E)/18:2(2E,4E))	Diacylglycerophosphocholines		New Identification 1
	246	LMGP01011378	UDOCLKXJVMJFLD-CCHOKCMJSA-N	782.571	10.25	[M+H]+	1 day, 12:04:00	PC(14:0/22:4(7Z,10Z,13Z,16Z))	Diacylglycerophosphocholines		New Identification 1
	277	LMGP01010481	RFVFQQWKPSOBED-PSXMRANNSA-N	750.527	10.51	[M+HCOO]-	1 day, 6:00:00	PC(14:0/16:0)	Diacylglycerophosphocholines		New Identification 1
	287	LMGP01010566	QIBZFHLFHCIUOT-NPBIGWJUSA-N	776.542	10.63	[M+HCOO]-	1 day, 8:01:00	PC(16:0/16:1(9Z))	Diacylglycerophosphocholines		New Identification 1
	289	LMGP01010629	IIZPXYDJLKNOIY-LBKRVYFZSA-N	826.557	10.7	[M+HCOO]-	1 day, 12:04:00	PC(16:0/20:4(5E,8E,11E,14E))	Diacylglycerophosphocholines		New Identification 1
	292	LMGP01011336	XJHXMEGXCYRRPW-HRJWAVGKSA-N	758.568	10.73	[M+H]+	1 day, 10:02:00	PC(12:0/22:2(13Z,16Z))	Diacylglycerophosphocholines		New Identification 1
	295	LMGP01011377	BRAPXNOAYHMWEX-JHHJWKSXSA-N	808.583	10.79	[M+Na]+	1 day, 12:02:00	PC(14:0/22:2(13Z,16Z))	Diacylglycerophosphocholines		New Identification 1
	297	LMGP01012130	MGUTYWPZCZBAGE-JZDIRDTQSA-N	780.551	10.82	[M+H]+	1 day, 12:05:00	PC(14:0/22:5(4Z,7Z,10Z,13Z,16Z))	Diacylglycerophosphocholines		New Identification 1
	298	LMGP01010585	YIESKSYNEFFZIQ-CUXJVTSPSA-N	802.557	10.83	[M+HCOO]-	1 day, 10:02:00	PC(16:0/18:2(10E,12Z))	Diacylglycerophosphocholines		New Identification 1
	299	LMGP01011336	XJHXMEGXCYRRPW-HRJWAVGKSA-N	758.57	10.83	[M+H]+	1 day, 10:02:00	PC(12:0/22:2(13Z,16Z))	Diacylglycerophosphocholines		New Identification 1
	302	LMGP01012130	MGUTYWPZCZBAGE-JZDIRDTQSA-N	780.55	10.86	[M+H]+	1 day, 12:05:00	PC(14:0/22:5(4Z,7Z,10Z,13Z,16Z))	Diacylglycerophosphocholines		New Identification 1
	305	LMGP01012168	YPAZQMWFRMHBBM-CLKMJQEKSA-N	828.571	10.92	[M+HCOO]-	1 day, 12:03:00	PC(18:2(9Z,12Z)/18:1(11Z))	Diacylglycerophosphocholines		New Identification 1
	313	LMGP01010622	XMZFUVYOYPLVOA-VLHUWQDUSA-N	828.573	11.05	[M+HCOO]-	1 day, 12:03:00	PC(16:0/20:3(5Z,8Z,11Z))	Diacylglycerophosphocholines		New Identification 1
	314	LMGP01011406	LMYYUVAVNWPEPG-GXAHKNHCSA-N	784.586	11.06	[M+H]+	1 day, 12:03:00	PC(14:1(9Z)/22:2(13Z,16Z))	Diacylglycerophosphocholines		New Identification 1
	315	LMGP01011527	WCHHFVDDZVJOHT-DJEJVYNPSA-N	790.557	11.07	[M+HCOO]-	1 day, 9:01:00	PC(17:1(9Z)/16:0)	Diacylglycerophosphocholines		New Identification 1
	316	LMGP01011353	HILNHYCWLDRSKJ-DPTAKULKSA-N	746.571	11.08	[M+H]+	1 day, 9:01:00	PC(13:0/20:1(11Z))	Diacylglycerophosphocholines		New Identification 1
	321	LMGP01010642	IRWRFKUTKSUFST-MDYGELLQSA-N	810.602	11.16	[M+H]+	1 day, 14:04:00	PC(16:0/22:4(7Z,10Z,13Z,16Z))	Diacylglycerophosphocholines		New Identification 1
	326	LMGP01011336	XJHXMEGXCYRRPW-HRJWAVGKSA-N	758.568	11.22	[M+H]+	1 day, 10:02:00	PC(12:0/22:2(13Z,16Z))	Diacylglycerophosphocholines		New Identification 1
	328	LMGP01011360	DYODNQFHUKULKS-AEMPDOMJSA-N	816.573	11.27	[M+HCOO]-	1 day, 11:02:00	PC(13:0/22:2(13Z,16Z))	Diacylglycerophosphocholines		New Identification 1
	331	LMGP01010397	IOFVELCSFOVZPC-KXQOOQHDSA-N	734.57	11.29	[M+H]+	1 day, 8:00:00	PC(10:0/22:0)	Diacylglycerophosphocholines		New Identification 1
	337	LMGP01010564	KILNVBDSWZSGLL-KXQOOQHDSA-N	778.558	11.42	[M+HCOO]-	1 day, 8:00:00	PC(16:0/16:0)	Diacylglycerophosphocholines		New Identification 1
	339	LMGP01010575	AEPVLLKGEBHLEJ-CRZTYIBISA-N	804.574	11.52	[M+HCOO]-	1 day, 10:01:00	PC(16:0/18:1(11E))	Diacylglycerophosphocholines		New Identification 1
	342	LMGP01011335	YGJFBNYJQXQTMU-VYOBOKEXSA-N	760.586	11.53	[M+H]+	1 day, 10:01:00	PC(12:0/22:1(11Z))	Diacylglycerophosphocholines		New Identification 1
	345	LMGP01010802	PSVRFUPOQYJOOZ-QNPWAGBNSA-N	854.589	11.6	[M+HCOO]-	1 day, 14:04:00	PC(18:0/20:4(5Z,8Z,11Z,14Z))	Diacylglycerophosphocholines		New Identification 1
	346	LMGP01011353	HILNHYCWLDRSKJ-DPTAKULKSA-N	746.57	11.6	[M+H]+	1 day, 9:01:00	PC(13:0/20:1(11Z))	Diacylglycerophosphocholines		New Identification 1
	347	LMGP01010642	IRWRFKUTKSUFST-MDYGELLQSA-N	810.6	11.61	[M+H]+	1 day, 14:04:00	PC(16:0/22:4(7Z,10Z,13Z,16Z))	Diacylglycerophosphocholines		New Identification 1
	348	LMGP01011377	BRAPXNOAYHMWEX-JHHJWKSXSA-N	830.589	11.62	[M+HCOO]-	1 day, 12:02:00	PC(14:0/22:2(13Z,16Z))	Diacylglycerophosphocholines		New Identification 1
	353	LMGP01010764	GEBIVJZAMTZGNL-PQZYZDDCSA-N	830.59	11.74	[M+HCOO]-	1 day, 12:02:00	PC(18:0/18:2(10Z,12Z))	Diacylglycerophosphocholines		New Identification 1
	355	LMGP01011377	BRAPXNOAYHMWEX-JHHJWKSXSA-N	786.601	11.75	[M+H]+	1 day, 12:02:00	PC(14:0/22:2(13Z,16Z))	Diacylglycerophosphocholines		New Identification 1
	357	LMGP01010575	AEPVLLKGEBHLEJ-CRZTYIBISA-N	804.575	11.8	[M+HCOO]-	1 day, 10:01:00	PC(16:0/18:1(11E))	Diacylglycerophosphocholines		New Identification 1
	358	LMGP01011336	XJHXMEGXCYRRPW-HRJWAVGKSA-N	775.604	11.86	[M+NH4]+	1 day, 10:02:00	PC(12:0/22:2(13Z,16Z))	Diacylglycerophosphocholines		New Identification 1
	370	LMGP01012190	KNNHXKQRTYEWCA-HYYWERRFSA-N	856.604	11.99	[M+HCOO]-	1 day, 14:03:00	PC(20:2(11Z,14Z)/18:1(11Z))	Diacylglycerophosphocholines		New Identification 1
	372	LMGP01011496	IHEXWEKEFCKFEL-UTIGHQPQSA-N	812.617	12	[M+H]+	1 day, 14:03:00	PC(16:1(9Z)/22:2(13Z,16Z))	Diacylglycerophosphocholines		New Identification 1
	374	LMGP01011762	OUTUJEUQHVBOMP-XUUAZBNISA-N	818.589	12.01	[M+HCOO]-	1 day, 11:01:00	PC(19:1(9Z)/16:0)	Diacylglycerophosphocholines		New Identification 1
	376	LMGP01011359	HZGJFGZQULCHMC-XUUAZBNISA-N	774.601	12.02	[M+H]+	1 day, 11:01:00	PC(13:0/22:1(11Z))	Diacylglycerophosphocholines		New Identification 1
	390	LMGP01010742	BYSIMVBIJVBVPA-RRHRGVEJSA-N	806.592	12.39	[M+HCOO]-	1 day, 10:00:00	PC(18:0/16:0)	Diacylglycerophosphocholines		New Identification 1
	394	LMGP01010750	AEAMHDRXCYEOCU-HTDYWKJCSA-N	832.607	12.51	[M+HCOO]-	1 day, 12:01:00	PC(18:0/18:1(11Z))	Diacylglycerophosphocholines		New Identification 1
	396	LMGP01011376	GRVAZAHVKYBEPF-KNWKQHDPSA-N	788.617	12.52	[M+H]+	1 day, 12:01:00	PC(14:0/22:1(11Z))	Diacylglycerophosphocholines		New Identification 1
	397	LMGP01011472	YDPRTRLGCLYYCF-PCBXQKGDSA-N	814.644	12.52	[M+H]+	1 day, 14:02:00	PC(16:0/22:2(13Z,16Z))	Diacylglycerophosphocholines		New Identification 1
	21	LMGP02010392	IMXXFTHEXDUWEB-MZTBMDAMSA-N	694.429	1.64	[M+Na]+	1 day, 7:03:00	PE(13:0/18:3(6Z,9Z,12Z))	Diacylglycerophosphoethanolamines		New Identification 1
	24	LMGP02010374	XJYJXGGJVCRAHA-HHJFGUBLSA-N	708.445	1.76	[M+Na]+	1 day, 8:03:00	PE(12:0/20:3(8Z,11Z,14Z))	Diacylglycerophosphoethanolamines		New Identification 1
	41	LMGP02010768	DQDAIXPCMNDLGF-SKXXZZILSA-N	782.469	2.22	[M-H]-	1 day, 16:10:00	PE(18:4(6Z,9Z,12Z,15Z)/22:6(4Z,7Z,10Z,13Z,16Z,19Z))	Diacylglycerophosphoethanolamines		New Identification 1
	62	LMGP02010359	YKTVMHWVXDZXEQ-HQGHLRICSA-N	650.403	2.99	[M+HCOO]-	1 day, 2:01:00	PE(12:0/14:1(9Z))	Diacylglycerophosphoethanolamines		New Identification 1
	122	LMGP02010821	CQZSLMKUHUBYCT-FPKLAGQKSA-N	834.585	6.83	[M+Na]+	1 day, 17:03:00	PE(19:1(9Z)/22:2(13Z,16Z))	Diacylglycerophosphoethanolamines		New Identification 1
	87	LMGP04010920	MYVODODMUQABFT-COBUGYMBSA-N	680.451	4.63	[M+NH4]+	1 day, 4:02:00	PG(14:1(9Z)/14:1(9Z))	Diacylglycerophosphoglycerols		New Identification 1
	96	LMGP04010052	IXTQNSDMUHGQRK-JWLQLNDYSA-N	694.466	5.03	[M+NH4]+	1 day, 5:02:00	PG(12:0/17:2(9Z,12Z))	Diacylglycerophosphoglycerols		New Identification 1
	133	LMGP04010108	CWUQLNVSKMBJSJ-ILAGRHQVSA-N	788.544	7.1	[M+NH4]+	1 day, 12:04:00	PG(14:0/22:4(7Z,10Z,13Z,16Z))	Diacylglycerophosphoglycerols		New Identification 1
	138	LMGP04010136	ANONYDIPJOFTGS-OAXDXBKMSA-N	790.559	7.34	[M+NH4]+	1 day, 12:03:00	PG(14:1(9Z)/22:2(13Z,16Z))	Diacylglycerophosphoglycerols		New Identification 1
	147	LMGP04010108	CWUQLNVSKMBJSJ-ILAGRHQVSA-N	788.544	7.71	[M+NH4]+	1 day, 12:04:00	PG(14:0/22:4(7Z,10Z,13Z,16Z))	Diacylglycerophosphoglycerols		New Identification 1
	155	LMGP04010225	LVQOWSPRPQUBPY-MCQYTGMZSA-N	814.562	7.89	[M+NH4]+	1 day, 14:05:00	PG(16:1(9Z)/22:4(7Z,10Z,13Z,16Z))	Diacylglycerophosphoglycerols		New Identification 1
	172	LMGP04010224	JIAIEIUMOVSNBT-XPKSPGNXSA-N	818.591	8.32	[M+NH4]+	1 day, 14:03:00	PG(16:1(9Z)/22:2(13Z,16Z))	Diacylglycerophosphoglycerols		New Identification 1
	186	LMGP04010968	OJGRJXYPAAIUAW-YGUNRICGSA-N	816.575	8.58	[M+NH4]+	1 day, 14:04:00	PG(16:0/22:4(7Z,10Z,13Z,16Z))	Diacylglycerophosphoglycerols		New Identification 1
	255	LMGP06010857	QMAMEGDTQPWOEM-FVTXIWCXSA-N	835.531	10.34	[M-H]-	1 day, 10:01:00	PI(18:0/16:1(9Z))	Diacylglycerophosphoinositols		New Identification 1
	280	LMGP06010956	KZVRAFHIKMDULK-PDPKURFXSA-N	861.547	10.54	[M-H]-	1 day, 12:02:00	PI(18:0/18:2(9Z,12Z))	Diacylglycerophosphoinositols		New Identification 1
	322	LMGP06010074	PONHAMBNZIFEKT-HLQOLDBXSA-N	863.562	11.18	[M-H]-	1 day, 12:01:00	PI(14:0/22:1(11Z))	Diacylglycerophosphoinositols		New Identification 1
	46	LMGP03010051	AZRMVTACVQNFOG-UKODLXMQSA-N	692.461	2.31	[M+H]+	1 day, 5:01:00	PS(12:0/17:1(9Z))	Diacylglycerophosphoserines		New Identification 1
	61	LMGP03010972	GLMVRWSEXIQXQH-WDYNHAJCSA-N	652.418	2.98	[M+H]+	1 day, 2:00:00	PS(12:0/14:0)	Diacylglycerophosphoserines		New Identification 1
	68	LMGP03010047	HUUOBADOKSJRRY-IHLOFXLRSA-N	666.434	3.35	[M+H]+	1 day, 3:00:00	PS(12:0/15:0)	Diacylglycerophosphoserines		New Identification 1
	69	LMGP03010047	HUUOBADOKSJRRY-IHLOFXLRSA-N	664.42	3.36	[M-H]-	1 day, 3:00:00	PS(12:0/15:0)	Diacylglycerophosphoserines		New Identification 1
	70	LMGP03010001	QOJBRSNGFBBNKT-IZLXSDGUSA-N	636.389	3.52	[M-H]-	1 day, 1:00:00	PS(12:0/13:0)	Diacylglycerophosphoserines		New Identification 1
	71	LMGP03010001	QOJBRSNGFBBNKT-IZLXSDGUSA-N	638.403	3.53	[M+H]+	1 day, 1:00:00	PS(12:0/13:0)	Diacylglycerophosphoserines		New Identification 1
	74	LMGP03010051	AZRMVTACVQNFOG-UKODLXMQSA-N	692.449	3.65	[M+H]+	1 day, 5:01:00	PS(12:0/17:1(9Z))	Diacylglycerophosphoserines		New Identification 1
	88	LMGP03010942	RASGSBWFARVWKN-JSOSNVBQSA-N	678.437	4.63	[M-H]-	1 day, 4:00:00	PS(12:0/16:0)	Diacylglycerophosphoserines		New Identification 1
	95	LMGP03010050	DXYHDRAUYOBNGW-ZWXJPIIXSA-N	692.452	5.03	[M-H]-	1 day, 5:00:00	PS(12:0/17:0)	Diacylglycerophosphoserines		New Identification 1
	114	LMGP03010938	WTCAPADZSNOQRY-AARKOHAPSA-N	786.526	6.36	[M+Na]+	1 day, 10:00:00	PS(12:0/22:0)	Diacylglycerophosphoserines		New Identification 1
	120	LMGP03010106	SOLVNLCWINQLTO-PKLZGDRMSA-N	834.547	6.82	[M+HCOO]-	1 day, 12:01:00	PS(14:0/22:1(11Z))	Diacylglycerophosphoserines		New Identification 1
	121	LMGP03010106	SOLVNLCWINQLTO-PKLZGDRMSA-N	790.56	6.83	[M+H]+	1 day, 12:01:00	PS(14:0/22:1(11Z))	Diacylglycerophosphoserines		New Identification 1
	128	LMGP03010106	SOLVNLCWINQLTO-PKLZGDRMSA-N	790.559	7.03	[M+H]+	1 day, 12:01:00	PS(14:0/22:1(11Z))	Diacylglycerophosphoserines		New Identification 1
	129	LMGP03010106	SOLVNLCWINQLTO-PKLZGDRMSA-N	834.548	7.03	[M+HCOO]-	1 day, 12:01:00	PS(14:0/22:1(11Z))	Diacylglycerophosphoserines		New Identification 1
	131	LMGP03010106	SOLVNLCWINQLTO-PKLZGDRMSA-N	790.56	7.09	[M+H]+	1 day, 12:01:00	PS(14:0/22:1(11Z))	Diacylglycerophosphoserines		New Identification 1
	134	LMGP03010106	SOLVNLCWINQLTO-PKLZGDRMSA-N	790.559	7.17	[M+H]+	1 day, 12:01:00	PS(14:0/22:1(11Z))	Diacylglycerophosphoserines		New Identification 1
	135	LMGP03010106	SOLVNLCWINQLTO-PKLZGDRMSA-N	834.548	7.18	[M+HCOO]-	1 day, 12:01:00	PS(14:0/22:1(11Z))	Diacylglycerophosphoserines		New Identification 1
	136	LMGP03010107	OWYTVUBFFJDDMX-OAWFJHOXSA-N	788.543	7.24	[M+H]+	1 day, 12:02:00	PS(14:0/22:2(13Z,16Z))	Diacylglycerophosphoserines		New Identification 1
	137	LMGP03010106	SOLVNLCWINQLTO-PKLZGDRMSA-N	790.558	7.26	[M+H]+	1 day, 12:01:00	PS(14:0/22:1(11Z))	Diacylglycerophosphoserines		New Identification 1
	140	LMGP03010107	OWYTVUBFFJDDMX-OAWFJHOXSA-N	788.543	7.43	[M+H]+	1 day, 12:02:00	PS(14:0/22:2(13Z,16Z))	Diacylglycerophosphoserines		New Identification 1
	144	LMGP03010107	OWYTVUBFFJDDMX-OAWFJHOXSA-N	788.543	7.57	[M+H]+	1 day, 12:02:00	PS(14:0/22:2(13Z,16Z))	Diacylglycerophosphoserines		New Identification 1
	145	LMGP03010224	HLTSLFKLCKEHJR-FQQDVVKSSA-N	814.558	7.63	[M+H]+	1 day, 14:03:00	PS(16:1(9Z)/22:2(13Z,16Z))	Diacylglycerophosphoserines		New Identification 1
	158	LMGP03010199	JJVQNBMXGKRXMX-LEDBUAEDSA-N	862.579	8.07	[M+HCOO]-	1 day, 14:01:00	PS(16:0/22:1(11Z))	Diacylglycerophosphoserines		New Identification 1
	159	LMGP03010199	JJVQNBMXGKRXMX-LEDBUAEDSA-N	818.593	8.08	[M+H]+	1 day, 14:01:00	PS(16:0/22:1(11Z))	Diacylglycerophosphoserines		New Identification 1
	171	LMGP03010199	JJVQNBMXGKRXMX-LEDBUAEDSA-N	862.579	8.32	[M+HCOO]-	1 day, 14:01:00	PS(16:0/22:1(11Z))	Diacylglycerophosphoserines		New Identification 1
	176	LMGP03010199	JJVQNBMXGKRXMX-LEDBUAEDSA-N	862.578	8.37	[M+HCOO]-	1 day, 14:01:00	PS(16:0/22:1(11Z))	Diacylglycerophosphoserines		New Identification 1
	177	LMGP03010199	JJVQNBMXGKRXMX-LEDBUAEDSA-N	818.59	8.39	[M+H]+	1 day, 14:01:00	PS(16:0/22:1(11Z))	Diacylglycerophosphoserines		New Identification 1
	179	LMGP03010200	YEKGDVVXEDFZAD-MSHCTOOZSA-N	816.575	8.42	[M+H]+	1 day, 14:02:00	PS(16:0/22:2(13Z,16Z))	Diacylglycerophosphoserines		New Identification 1
	184	LMGP03010200	YEKGDVVXEDFZAD-MSHCTOOZSA-N	860.566	8.57	[M+HCOO]-	1 day, 14:02:00	PS(16:0/22:2(13Z,16Z))	Diacylglycerophosphoserines		New Identification 1
	193	LMGP03010525	SRJIADUPRCPELK-OYYGBHLJSA-N	891.673	8.86	[M+NH4]+	1 day, 18:01:00	PS(20:0/22:1(11Z))	Diacylglycerophosphoserines		New Identification 1
	252	LMGP03010040	LYYHRRPTEXPVOR-SYEOQEKUSA-N	834.526	10.33	[M-H]-	1 day, 16:06:00	PS(18:0/22:6(4Z,7Z,10Z,13Z,16Z,19Z))	Diacylglycerophosphoserines		New Identification 1
	279	LMGP03010039	SVOUGFFDROZBJI-DNALCEECSA-N	810.527	10.53	[M-H]-	1 day, 14:04:00	PS(18:0/20:4(5Z,8Z,11Z,14Z))	Diacylglycerophosphoserines		New Identification 1
	286	LMGP03010039	SVOUGFFDROZBJI-DNALCEECSA-N	812.544	10.6	[M+H]+	1 day, 14:04:00	PS(18:0/20:4(5Z,8Z,11Z,14Z))	Diacylglycerophosphoserines		New Identification 1
	330	LMGP03010025	AJFWREUFUPEYII-PAHWMLEVSA-N	788.545	11.29	[M-H]-	1 day, 12:01:00	PS(18:0/18:1(9Z))	Diacylglycerophosphoserines		New Identification 1
	336	LMGP03010106	SOLVNLCWINQLTO-PKLZGDRMSA-N	790.559	11.4	[M+H]+	1 day, 12:01:00	PS(14:0/22:1(11Z))	Diacylglycerophosphoserines		New Identification 1
	45	LMGP02040013	GGASMILQPREIME-UCXMGVSVSA-N	752.493	2.3	[M+Na]+	00:00:00	1-(6-[5]-ladderane-hexanyl)-2-(8-[3]-ladderane-octanyl)-sn-glycerophosphoethanolamine	Dialkylglycerophosphoethanolamines		New Identification 1
	288	LMGP04040003	BMBXEUMZUCMMHB-XEJDWOIJSA-N	732.555	10.64	[M+NH4]+	00:00:00	1-tetradecanyl-2-(8-[3]-ladderane-octanyl)-sn-glycero-3-phospho-(1'-sn-glycerol)	Dialkylglycerophosphoglycerols		New Identification 1
	123	LMST01031048	UBEHHDQAQBJTAE-YUADBYKZSA-N	385.346	6.84	[M+H]+	00:00:00	27-nor-(24R)-methylcholest-5,22E-dien-3beta-ol	Ergosterols and C24-methyl derivatives		New Identification 1
	124	LMST01031048	UBEHHDQAQBJTAE-YUADBYKZSA-N	385.347	6.89	[M+H]+	00:00:00	27-nor-(24R)-methylcholest-5,22E-dien-3beta-ol	Ergosterols and C24-methyl derivatives		New Identification 1
	125	LMST01031048	UBEHHDQAQBJTAE-YUADBYKZSA-N	367.335	6.89	[M+H-H2O]+	00:00:00	27-nor-(24R)-methylcholest-5,22E-dien-3beta-ol	Ergosterols and C24-methyl derivatives		New Identification 1
	166	LMST01031048	UBEHHDQAQBJTAE-YUADBYKZSA-N	385.346	8.19	[M+H]+	00:00:00	27-nor-(24R)-methylcholest-5,22E-dien-3beta-ol	Ergosterols and C24-methyl derivatives		New Identification 1
	194	LMST01031048	UBEHHDQAQBJTAE-YUADBYKZSA-N	367.336	8.87	[M+H-H2O]+	00:00:00	27-nor-(24R)-methylcholest-5,22E-dien-3beta-ol	Ergosterols and C24-methyl derivatives		New Identification 1
	479	LMST01031048	UBEHHDQAQBJTAE-YUADBYKZSA-N	367.335	17.37	[M+H-H2O]+	00:00:00	27-nor-(24R)-methylcholest-5,22E-dien-3beta-ol	Ergosterols and C24-methyl derivatives		New Identification 1
	25	LMFA07070055	WLLMYDQRCSWAST-BUHCESQUSA-N	494.322	1.82	[M+Na]+	00:00:00	Cervonyl carnitine	Fatty acyl carnitines		New Identification 1
	58	LMFA07070063	IPOLTUVFXFHAHI-OUKQBFOZSA-N	426.358	2.82	[M+H]+	00:00:00	Elaidic carnitine	Fatty acyl carnitines		New Identification 1
	80	LMFA07070051	FNPHNLNTJNMAEE-UHFFFAOYSA-N	428.373	4.05	[M+H]+	00:00:00	Acylcarnitine C18:0	Fatty acyl carnitines		New Identification 1
	11	LMFA13010039	VSVRDZASVIUYEH-JSJDWEMMSA-N	378.213	1.03	[M+NH4]+	00:00:00	1-O-(8R-hydroxy-8-methyl-3Z,9-decadienoyl)-beta-D-glucopyranose	Fatty acyl glycosides of mono- and disaccharides		New Identification 1
	75	LMFA05000700	ZLVJJMWEIHRVLD-UHFFFAOYSA-N	402.358	3.73	[M+NH4]+	00:00:00	Tetrahydropersin	Fatty alcohols		New Identification 1
	119	LMFA05000535	KQFXZKMDZTUIAI-QBFSEMIESA-N	355.321	6.78	[M+HCOO]-	00:00:00	6Z-Heneicosen-11-ol	Fatty alcohols		New Identification 1
	260	LMFA05000691	GDIGGEUWHKJEEK-IIVMXCGDSA-N	577.52	10.36	[M+H]+	00:00:00	phenolic phthiocerol	Fatty alcohols		New Identification 1
	30	LMFA06000258	KEKMLOYOUUVRDN-UHFFFAOYSA-N	271.228	1.93	[M+HCOO]-	00:00:00	13-methyltetradecanal	Fatty aldehydes		New Identification 1
	162	LMFA06000103	HGINZVDZNQJVLQ-UHFFFAOYSA-N	397.367	8.16	[M+HCOO]-	00:00:00	tetracosanal	Fatty aldehydes		New Identification 1
	65	LMPK12112031	IINPFAXRBBMPBJ-BCNKTGMKSA-N	617.178	3.14	[M+2O+Na]+	00:00:00	Caohuoside D	Flavones and Flavonols		New Identification 1
	66	LMPK12112031	IINPFAXRBBMPBJ-BCNKTGMKSA-N	617.181	3.18	[M+2O+Na]+	00:00:00	Caohuoside D	Flavones and Flavonols		New Identification 1
	340	LMPK12112623	BDLZZWXHVPQDMW-XHOQVIGFSA-N	760.923	11.53	[M+2O-4H+H]+	00:00:00	Rhamnetin 3'-glucuronide-3,5,4'-trisulfate	Flavones and Flavonols		New Identification 1
	271	LMSP0509AA01	HLIJNIKSBCIDGO-NLXPYQMASA-N	906.616	10.47	[M+HCOO]-	1 day, 10:01:00	Galalpha1-4Galbeta-Cer(d18:1/16:0)	Gal- (Gala series)		New Identification 1
	276	LMSP0509AA01	HLIJNIKSBCIDGO-NLXPYQMASA-N	862.625	10.49	[M+H]+	1 day, 10:01:00	Galalpha1-4Galbeta-Cer(d18:1/16:0)	Gal- (Gala series)		New Identification 1
	52	LMSP0601AA01	PKLSFJOTJYLMTM-CGAFSULGSA-N	991.671	2.58	[M+H]+	1 day, 10:01:00	NeuAcalpha2-3Galbeta-Cer(d18:1/16:0)	Gangliosides		New Identification 1
	84	LMSP0601AA03	ZHNKBYJDADPECR-HNWZEYSJSA-N	1047.74	4.19	[M+H]+	1 day, 14:01:00	NeuAcalpha2-3Galbeta-Cer(d18:1/20:0)	Gangliosides		New Identification 1
	67	LMFA11000180	WZOLXZVFYDHGLR-CUUFJFTBSA-N	332.331	3.28	[M+NH4]+	00:00:00	3Z,6Z,9Z,12Z,15Z-Tricosapentaene	Hydrocarbons		New Identification 1
	110	LMFA11000033	WNBDFALPKHFDJO-FNORWQNLSA-N	255.233	5.83	[M+HCOO]-	00:00:00	1,12E-Pentadecadiene	Hydrocarbons		New Identification 1
	111	LMFA11000336	LMFNXJRQTLHQPW-YRNVUSSQSA-N	281.248	6.16	[M+HCOO]-	00:00:00	2,6,8,12-Tetramethyl-2,4-tridecadiene	Hydrocarbons		New Identification 1
	460	LMFA11000321	UBMJSQAFNUWJEG-UHFFFAOYSA-N	451.451	15.34	[M+HCOO]-	00:00:00	1-Nonacosene	Hydrocarbons		New Identification 1
	7	LMFA01040052	HDHNZAODPDSIEW-CSKARUKUSA-N	406.243	1.02	[M+NH4]+	00:00:00	methyl 10,12,13,15-bisepidioxy-16-hydroperoxy-8E-octadecenoate	Hydroperoxy fatty acids		New Identification 1
	17	LMFA01040028	RMDWPORTSLRMPB-SDHWVOLWSA-N	353.2	1.4	[M-H]-	00:00:00	5-hydroperoxy-7-[3,5-epidioxy-2-(2-octenyl)-cyclopentyl]-6-heptenoic acid	Hydroperoxy fatty acids		New Identification 1
	51	LMFA01040037	GUWYTNFTPALBOJ-AEPWDTSSSA-N	400.342	2.51	[M+NH4]+	00:00:00	methyl 13-butylperoxy-9,11-octadecadienoate	Hydroperoxy fatty acids		New Identification 1
	92	LMFA01050546	SELBZODRWLCDNA-UHFFFAOYSA-N	369.302	4.94	[M-H]-	00:00:00	3-Acetoxy-eicosanoic acid	Hydroxy fatty acids		New Identification 1
	108	LMFA01050077	RPGJJWLCCOPDAZ-UHFFFAOYSA-N	355.322	5.82	[M-H]-	00:00:00	2-hydroxy behenic	Hydroxy fatty acids		New Identification 1
	117	LMFA01050418	AKVZFALHMAASOY-KNTRCKAVSA-N	397.331	6.63	[M-H]-	00:00:00	Axillarenic acid	Hydroxy fatty acids		New Identification 1
	118	LMFA01050212	JZWLIRVAYJRWLN-UHFFFAOYSA-N	369.336	6.66	[M-H]-	00:00:00	2-hydroxy-tricosanoic acid	Hydroxy fatty acids		New Identification 1
	146	LMFA01050212	JZWLIRVAYJRWLN-UHFFFAOYSA-N	369.337	7.64	[M-H]-	00:00:00	2-hydroxy-tricosanoic acid	Hydroxy fatty acids		New Identification 1
	173	LMFA01050213	OVBKVWSHXDCSTK-UHFFFAOYSA-N	383.353	8.34	[M-H]-	00:00:00	24-hydroxy-tetracosanoic acid	Hydroxy fatty acids		New Identification 1
	202	LMFA01050217	JIUVLHYELZYWJO-UHFFFAOYSA-N	397.369	9.08	[M-H]-	00:00:00	15-hydroxy-pentacosanoic acid	Hydroxy fatty acids		New Identification 1
	222	LMFA01050356	JTFQZKDWOBAOME-UHFFFAOYSA-N	411.385	9.67	[M-H]-	00:00:00	12-Hydroxyhexacosanoic acid	Hydroxy fatty acids		New Identification 1
	500	LMFA01050451	WBZXABQRBWTVNN-JINBKUQRSA-N	313.238	20.31	[M-H]-	00:00:00	(9Z)-(7S,8S)-Dihydroxyoctadecenoic acid	Hydroxy fatty acids		New Identification 1
	504	LMFA03020044	LSVHZFZMMXHHBS-MNBASXMYSA-N	404.264	20.36	[M+NH4]+	00:00:00	10,11-dihydro-20-trihydroxy-leukotriene B4	Leukotrienes		New Identification 1
	20	LMGP01050073	IGZPHNNYPPAPLA-OAQYLSRUSA-N	468.309	1.55	[M+H]+	14:00:00	PC(0:0/14:0)	Monoacylglycerophosphocholines		New Identification 1
	23	LMGP01050021	LFUDDCMNKWEORN-BREAQWACSA-N	494.323	1.75	[M+H]+	16:01:00	PC(16:1(9E)/0:0)	Monoacylglycerophosphocholines		New Identification 1
	26	LMGP01050034	CLDXAAPENVNFAW-JRMAHNDFSA-N	520.34	1.86	[M+H]+	18:02:00	PC(18:2(2E,4E)/0:0)	Monoacylglycerophosphocholines		New Identification 1
	28	LMGP01050034	CLDXAAPENVNFAW-JRMAHNDFSA-N	564.331	1.87	[M+HCOO]-	18:02:00	PC(18:2(2E,4E)/0:0)	Monoacylglycerophosphocholines		New Identification 1
	33	LMGP01050140	GOMVPVRDBLLHQC-VEJNOCSESA-N	544.341	2.01	[M+H]+	20:04:00	LysoPC(20:4(8Z,11Z,14Z,17Z))	Monoacylglycerophosphocholines		New Identification 1
	34	LMGP01050034	CLDXAAPENVNFAW-JRMAHNDFSA-N	520.34	2.06	[M+H]+	18:02:00	PC(18:2(2E,4E)/0:0)	Monoacylglycerophosphocholines		New Identification 1
	36	LMGP01050034	CLDXAAPENVNFAW-JRMAHNDFSA-N	564.33	2.06	[M+HCOO]-	18:02:00	PC(18:2(2E,4E)/0:0)	Monoacylglycerophosphocholines		New Identification 1
	47	LMGP01050074	NEGQHKSYEYVFTD-HSZRJFAPSA-N	496.34	2.32	[M+H]+	16:00:00	PC(0:0/16:0)	Monoacylglycerophosphocholines		New Identification 1
	48	LMGP01050074	NEGQHKSYEYVFTD-HSZRJFAPSA-N	540.33	2.32	[M+HCOO]-	16:00:00	PC(0:0/16:0)	Monoacylglycerophosphocholines		New Identification 1
	53	LMGP01050074	NEGQHKSYEYVFTD-HSZRJFAPSA-N	496.339	2.58	[M+H]+	16:00:00	PC(0:0/16:0)	Monoacylglycerophosphocholines		New Identification 1
	54	LMGP01050016	RJZVWDTYEWCUAR-JOCHJYFZSA-N	480.31	2.59	[M-H]-	15:00:00	PC(15:0/0:0)	Monoacylglycerophosphocholines		New Identification 1
	55	LMGP01050074	NEGQHKSYEYVFTD-HSZRJFAPSA-N	540.331	2.59	[M+HCOO]-	16:00:00	PC(0:0/16:0)	Monoacylglycerophosphocholines		New Identification 1
	56	LMGP01050138	PZRFVAHZNWPPAC-VBKSFVIKSA-N	522.355	2.63	[M+H]+	18:01:00	LysoPC(18:1(11Z))	Monoacylglycerophosphocholines		New Identification 1
	59	LMGP01050138	PZRFVAHZNWPPAC-VBKSFVIKSA-N	566.347	2.91	[M+HCOO]-	18:01:00	LysoPC(18:1(11Z))	Monoacylglycerophosphocholines		New Identification 1
	60	LMGP01050138	PZRFVAHZNWPPAC-VBKSFVIKSA-N	522.355	2.91	[M+H]+	18:01:00	LysoPC(18:1(11Z))	Monoacylglycerophosphocholines		New Identification 1
	64	LMGP01050138	PZRFVAHZNWPPAC-VBKSFVIKSA-N	522.355	3.06	[M+H]+	18:01:00	LysoPC(18:1(11Z))	Monoacylglycerophosphocholines		New Identification 1
	78	LMGP01050076	IQGPMZRCLCCXAG-RUZDIDTESA-N	568.364	3.82	[M+HCOO]-	18:00:00	PC(0:0/18:0)	Monoacylglycerophosphocholines		New Identification 1
	79	LMGP01050076	IQGPMZRCLCCXAG-RUZDIDTESA-N	524.371	3.83	[M+H]+	18:00:00	PC(0:0/18:0)	Monoacylglycerophosphocholines		New Identification 1
	82	LMGP01050076	IQGPMZRCLCCXAG-RUZDIDTESA-N	524.371	4.19	[M+H]+	18:00:00	PC(0:0/18:0)	Monoacylglycerophosphocholines		New Identification 1
	83	LMGP01050076	IQGPMZRCLCCXAG-RUZDIDTESA-N	568.363	4.19	[M+HCOO]-	18:00:00	PC(0:0/18:0)	Monoacylglycerophosphocholines		New Identification 1
	85	LMGP01050024	SRRQPVVYXBTRQK-XMMPIXPASA-N	508.342	4.2	[M-H]-	17:00:00	PC(17:0/0:0)	Monoacylglycerophosphocholines		New Identification 1
	32	LMGP02050038	KIHAGWUUUHJRMS-JOCHJYFZSA-N	482.324	1.98	[M+H]+	18:00:00	LysoPE(0:0/18:0)	Monoacylglycerophosphoethanolamines		New Identification 1
	35	LMGP02050047	NHBRVTKHMMOYTG-XBJNFHHOSA-N	504.309	2.06	[M-H]-	20:02:00	LysoPE(0:0/20:2(11Z,14Z))	Monoacylglycerophosphoethanolamines		New Identification 1
	49	LMGP02050038	KIHAGWUUUHJRMS-JOCHJYFZSA-N	480.308	2.33	[M-H]-	18:00:00	LysoPE(0:0/18:0)	Monoacylglycerophosphoethanolamines		New Identification 1
	57	LMGP03050006	ZPDQFUYPBVXUKS-YADHBBJMSA-N	524.299	2.75	[M-H]-	18:00:00	PS(18:0/0:0)	Monoacylglycerophosphoserines		New Identification 1
	63	LMGP03050026	IFZCAKDVWKLKEK-RPBOFIJWSA-N	566.347	3.06	[M-H]-	21:00:00	PS(21:0/0:0)	Monoacylglycerophosphoserines		New Identification 1
	42	LMFA08020094	FUOZUQXXOVQAMJ-ZANAJQNJSA-N	520.304	2.25	[M+HCOO]-	00:00:00	N-docosahexaenoyl phenylalanine	N-acyl amines		New Identification 1
	505	LMFA08020050	JPTVAWAHYWEYRT-DOFZRALJSA-N	476.294	20.37	[M+NH4]+	00:00:00	N-(4-benzenesulfonamide) arachidonoyl amine	N-acyl amines		New Identification 1
	466	LMSP02020011	YUULKFVZRXQHPM-ATHUGRIKSA-N	694.635	16.09	[M+HCOO]-	1 day, 18:01:00	Cer(d18:0/24:1(15Z))	N-acylsphinganines (dihydroceramides)		New Identification 1
	349	LMSP02010036	DLTXHYMYPKOZOA-TURZORIXSA-N	582.511	11.62	[M+HCOO]-	1 day, 10:01:00	Cer(d14:1/20:0)	N-acylsphingosines (ceramides)		New Identification 1
	449	LMSP02010009	VJSBNBBOSZJDKB-KPEYJIHVSA-N	692.619	14.9	[M+HCOO]-	1 day, 18:02:00	Cer(d18:1/24:1(15Z))	N-acylsphingosines (ceramides)		New Identification 1
	451	LMSP02010009	VJSBNBBOSZJDKB-KPEYJIHVSA-N	648.631	14.92	[M+H]+	1 day, 18:02:00	Cer(d18:1/24:1(15Z))	N-acylsphingosines (ceramides)		New Identification 1
	452	LMSP02010042	ASKHOXZWEDLQAR-GLQCRSEXSA-N	666.604	14.95	[M+HCOO]-	1 day, 16:01:00	Cer(d14:1/26:0)	N-acylsphingosines (ceramides)		New Identification 1
	456	LMSP02010009	VJSBNBBOSZJDKB-KPEYJIHVSA-N	692.617	15.12	[M+HCOO]-	1 day, 18:02:00	Cer(d18:1/24:1(15Z))	N-acylsphingosines (ceramides)		New Identification 1
	462	LMSP02010021	NAJHAHQNQCNWOP-PUYNVXOJSA-N	680.618	15.55	[M+HCOO]-	1 day, 17:01:00	Cer(d18:1/23:0)	N-acylsphingosines (ceramides)		New Identification 1
	468	LMSP02010012	ZJVVOYPTFQEGPH-AUTSUKAISA-N	650.645	16.15	[M+H]+	1 day, 18:01:00	Cer(d18:1/24:0)	N-acylsphingosines (ceramides)		New Identification 1
	434	LMFA02000191	KICRKYKTMPUVKC-BQYQJAHWSA-N	293.21	14.43	[M+H]+	00:00:00	(-)-8-hydroxy-11E,17-octadecadien-9-ynoic acid	Other Octadecanoids		New Identification 1
	437	LMFA02000109	FLJRXICXLUZYBE-SFDMDFOLSA-N	311.221	14.57	[M+H]+	00:00:00	12-HpOTrE	Other Octadecanoids		New Identification 1
	440	LMFA02000191	KICRKYKTMPUVKC-BQYQJAHWSA-N	293.211	14.57	[M+H]+	00:00:00	(-)-8-hydroxy-11E,17-octadecadien-9-ynoic acid	Other Octadecanoids		New Identification 1
	450	LMSP00000016	ILZRBDCCCUQGLC-ZESVVUHVSA-N	630.62	14.91	[M+Na]+	1 day, 16:00:00	Cer(m18:0/22:0)	Other Sphingolipids		New Identification 1
	469	LMSP00000010	FZEIPTFJIHXKQL-OSHZVMBRSA-N	632.634	16.16	[M+H]+	1 day, 18:02:00	Cer(m18:1(4E)/24:1(15Z))	Other Sphingolipids		New Identification 1
	149	LMST05050015	SFKLBZDYZMNXCK-OHVRGURYSA-N	675.408	7.73	[M+HCOO]-	00:00:00	Kurilensoside F	Other Steroid conjugates		New Identification 1
	231	LMFA01060205	BFXCMQPAQTUXOM-UHFFFAOYSA-N	507.478	9.89	[M-H]-	00:00:00	11-Oxoceromelissic acid	Oxo fatty acids		New Identification 1
	141	LMFA12000326	SMZLXBDFGGBYQF-UHFFFAOYSA-N	383.352	7.43	[M+HCOO]-	00:00:00	7-methyl-cis-8,9-Epoxy-tricosane	Oxygenated hydrocarbons		New Identification 1
	10	LMFA03010181	NWKPOVHSHWJQNI-OMVDPNNKSA-N	473.281	1.03	[M+HCOO]-	00:00:00	1(3)-glyceryl-PGF2alpha	Prostaglandins		New Identification 1
	50	LMFA03010181	NWKPOVHSHWJQNI-OMVDPNNKSA-N	473.281	2.49	[M+HCOO]-	00:00:00	1(3)-glyceryl-PGF2alpha	Prostaglandins		New Identification 1
	101	LMFA13030004	LCKJKDMAMQKASH-GHXRWXCRSA-N	655.443	5.55	[M-H]-	00:00:00	3-O-(2-O-(2E-decenoyl)-alpha-L-rhamnopyranosyl)-3-hydroxydecanoic acid	Rhamnolipids		New Identification 1
	98	LMSP0501AB24	QSHHVEHVRSTUOG-VCIDKZPKSA-N	806.555	5.36	[M+H]+	1 day, 6:01:00	LacCer(d14:1/16:0)	Simple Glc series		New Identification 1
	126	LMSP0501AB12	JUDDTKPKWSMGFS-AMUXPZMCSA-N	834.584	6.94	[M+H]+	1 day, 8:01:00	LacCer(d18:1/14:0)	Simple Glc series		New Identification 1
	154	LMSP0501AA52	OXBDGBUHGWPKJE-WJUVMWFFSA-N	642.496	7.88	[M+H]+	1 day, 6:02:00	GlcCer(d14:2(4E,6E)/16:0)	Simple Glc series		New Identification 1
	272	LMSP0501AB02	KNWHKVBHCLQVFX-XDVBGNTGSA-N	806.57	10.48	[M+H]+	1 day, 6:01:00	LacCer(d18:1/12:0)	Simple Glc series		New Identification 1
	296	LMSP0501AC01	VJLLLMIZEJJZTE-CSYDNKSLSA-N	700.572	10.81	[M+H]+	1 day, 10:01:00	GalCer(d18:1/16:0)	Simple Glc series		New Identification 1
	356	LMSP01080015	OJWZQESYKTYPLG-DSZHNLTPSA-N	761.587	11.78	[M+NH4]+	00:00:00	Termitomycesphin A	Sphingoid base analogs		New Identification 1
	40	LMST01080089	YUYQADIFZGIXEP-JVTCGDBESA-N	738.478	2.21	[M+NH4-H2O]+	00:00:00	3-O-(Rhaa1-2Glcb)-(25R)-spirost-5en-3beta-ol	Spirostanols and derivatives		New Identification 1
	436	LMST01020069	RTNVUOHAWBDCDC-XWWRXWGSSA-N	679.57	14.56	[M+Na-H2O]+	00:00:00	18:2 Stigmasteryl ester	Steryl esters		New Identification 1
	102	LMST05020016	BHYOQNUELFTYRT-DPAQBDIFSA-N	465.304	5.73	[M-H]-	00:00:00	cholesterol sulfate	Sulfates		New Identification 1
	76	LMSP06020002	CJGVDSGIQZDLDO-BMYWYRRPSA-N	824.519	3.75	[M+HCOO]-	1 day, 10:01:00	(3'-sulfo)Galbeta-Cer(d18:1/16:0)	Sulfoglycosphingolipids (sulfatides)		New Identification 1
	115	LMSP06020010	AURCBSWGPREGRQ-VGNRXBDKSA-N	836.6	6.45	[M+H]+	1 day, 14:01:00	(3'-sulfo)Galbeta-Cer(d18:1/20:0)	Sulfoglycosphingolipids (sulfatides)		New Identification 1
	116	LMSP06020010	AURCBSWGPREGRQ-VGNRXBDKSA-N	836.6	6.56	[M+H]+	1 day, 14:01:00	(3'-sulfo)Galbeta-Cer(d18:1/20:0)	Sulfoglycosphingolipids (sulfatides)		New Identification 1
	156	LMGL03012553	HOZSAHHNHMYEEG-NIYLBQFESA-N	1018.8	7.92	[M+NH4]+	2 days, 16:15:00	TG(20:3(8Z,11Z,14Z)/22:6(4Z,7Z,10Z,13Z,16Z,19Z)/22:6(4Z,7Z,10Z,13Z,16Z,19Z))	Triacylglycerols		New Identification 1
	200	LMGL03014570	HPUIZDQVRPPKFC-YIVGCJTKSA-N	944.762	9.04	[M+NH4]+	2 days, 10:10:00	TG(14:0/22:4(7Z,10Z,13Z,16Z)/22:6(4Z,7Z,10Z,13Z,16Z,19Z))	Triacylglycerols		New Identification 1
	201	LMGL03014570	HPUIZDQVRPPKFC-YIVGCJTKSA-N	949.715	9.06	[M+Na]+	2 days, 10:10:00	TG(14:0/22:4(7Z,10Z,13Z,16Z)/22:6(4Z,7Z,10Z,13Z,16Z,19Z))	Triacylglycerols		New Identification 1
	206	LMGL03014570	HPUIZDQVRPPKFC-YIVGCJTKSA-N	944.761	9.1	[M+NH4]+	2 days, 10:10:00	TG(14:0/22:4(7Z,10Z,13Z,16Z)/22:6(4Z,7Z,10Z,13Z,16Z,19Z))	Triacylglycerols		New Identification 1
	377	LMGL03012654	YSIRRKPRSAWHFR-CVOGOFSUSA-N	797.653	12.03	[M+Na]+	1 day, 22:02:00	TG(12:0/12:0/22:2(13Z,16Z))	Triacylglycerols		New Identification 1
	480	LMGL03012645	WHPQIRWYYJWYIM-USYZEHPZSA-N	768.705	19.19	[M+NH4]+	1 day, 20:00:00	TG(12:0/12:0/20:0)	Triacylglycerols		New Identification 1
	481	LMGL03012653	KCUYLQDWSWOANO-JHXSWNAYSA-N	794.723	19.22	[M+NH4]+	1 day, 22:01:00	TG(12:0/12:0/22:1(11Z))	Triacylglycerols		New Identification 1
	482	LMGL03013233	HHRBUDFLGZUJMQ-PORFDVJRSA-N	820.739	19.25	[M+NH4]+	2 days, 0:02:00	TG(12:0/14:0/22:2(13Z,16Z))	Triacylglycerols		New Identification 1
	483	LMGL03012786	JWVXCFSNEOMSHH-YACUFSJGSA-N	796.739	19.81	[M+NH4]+	1 day, 22:00:00	TG(14:0/16:0/16:0)	Triacylglycerols		New Identification 1
	484	LMGL03014226	GPXZOHHIWJNYTJ-FOBNYNKYSA-N	822.755	19.82	[M+NH4]+	2 days, 0:01:00	TG(14:0/16:0/18:1(9Z))	Triacylglycerols		New Identification 1
	485	LMGL03010043	TWJCMQZMAPGUSG-JMFJKIOKSA-N	848.771	19.84	[M+NH4]+	2 days, 2:02:00	TG(16:0/16:1(9Z)/18:1(9Z))	Triacylglycerols		New Identification 1
	492	LMGL03010121	KGLAHZTWGPHKFF-RISKEULASA-N	874.786	19.9	[M+NH4]+	2 days, 4:03:00	TG(16:0/18:1(9Z)/18:2(9Z,12Z))	Triacylglycerols		New Identification 1
	493	LMGL03010308	ONYOXARKNBCDOW-QLOILVOSSA-N	900.8	19.93	[M+NH4]+	2 days, 6:04:00	TG(16:1(9Z)/18:1(9Z)/20:2(11Z,14Z))	Triacylglycerols		New Identification 1
	494	LMGL03010001	PVNIQBQSYATKKL-UHFFFAOYSA-N	824.771	20.25	[M+NH4]+	2 days, 0:00:00	TG(16:0/16:0/16:0)	Triacylglycerols		New Identification 1
	495	LMGL03010005	ZKEWGTVAIGJNBK-WTHOFYOTSA-N	850.786	20.26	[M+NH4]+	2 days, 2:01:00	TG(16:0/16:0/18:1(11E))	Triacylglycerols		New Identification 1
	496	LMGL03010100	JFISYPWOVQNHLS-VJYDLUETSA-N	876.802	20.27	[M+NH4]+	2 days, 4:02:00	TG(16:0/18:1(9Z)/18:1(9Z))	Triacylglycerols		New Identification 1
	497	LMGL03010271	JQSCFVCYBPEHML-FQZFDGJESA-N	902.817	20.28	[M+NH4]+	2 days, 6:03:00	TG(16:0/18:1(9Z)/20:2(11Z,14Z))	Triacylglycerols		New Identification 1
	506	LMGL03010085	NPCZZYKITFKRQZ-FQUZZJBASA-N	878.817	20.59	[M+NH4]+	2 days, 4:01:00	TG(16:0/18:0/18:1(9Z))	Triacylglycerols		New Identification 1
	507	LMGL03010217	RYNHWWNZNIGDAQ-BMTCQUSZSA-N	904.833	20.6	[M+NH4]+	2 days, 6:02:00	TG(18:0/18:1(9Z)/18:1(9Z))	Triacylglycerols		New Identification 1
	181	LMPR02010033	POYJNCVGTDCCPK-RDSVHMIISA-N	841.646	8.5	[M+Na]+	00:00:00	2-decaprenyl-6-methoxy-1,4-benzoquinone	Ubiquinones		New Identification 1
	368	LMPR02010005	ICFIZJQGJAJRSU-SGHXUWJISA-N	744.59	11.97	[M+NH4]+	00:00:00	Coenzyme Q8	Ubiquinones		New Identification 1
	2	LMFA01030746	NLJRNNBATXZRLC-UHFFFAOYSA-N	362.218	1.02	[M+NH4]+	00:00:00	6,9,12,15,18,21-Tetracosahexaynoic acid	Unsaturated fatty acids		New Identification 1
	9	LMFA01030677	OYADDSIRDBGZMY-UHFFFAOYSA-N	334.187	1.02	[M+NH4]+	00:00:00	4,7,10,13,16,19-Docosahexaynoic acid	Unsaturated fatty acids		New Identification 1
	472	LMFA01030542	WNNYSRHBDYRXCH-UHFFFAOYSA-N	277.217	16.17	[M+H]+	00:00:00	10,12-octadecadiynoic acid	Unsaturated fatty acids		New Identification 1
	487	LMFA01030398	VXCUECWODRDENC-KTKRTIGZSA-N	369.3	19.85	[M+HCOO]-	00:00:00	12Z-heneicosenoic acid	Unsaturated fatty acids		New Identification 1
	488	LMFA01031090	QXJSBBXBKPUZAA-UHFFFAOYSA-N	327.253	19.87	[M+HCOO]-	00:00:00	10-Octadecenoic acid	Unsaturated fatty acids		New Identification 1
	489	LMFA01030920	ULNRTPCFRBIMKL-GHVJWSGMSA-N	411.347	19.87	[M+HCOO]-	00:00:00	(2E)-tetracos-2-enoic acid	Unsaturated fatty acids		New Identification 1
	498	LMFA01030920	ULNRTPCFRBIMKL-GHVJWSGMSA-N	411.346	20.3	[M+HCOO]-	00:00:00	(2E)-tetracos-2-enoic acid	Unsaturated fatty acids		New Identification 1
	499	LMFA01031090	QXJSBBXBKPUZAA-UHFFFAOYSA-N	327.254	20.31	[M+HCOO]-	00:00:00	10-Octadecenoic acid	Unsaturated fatty acids		New Identification 1
	501	LMFA01030398	VXCUECWODRDENC-KTKRTIGZSA-N	369.3	20.33	[M+HCOO]-	00:00:00	12Z-heneicosenoic acid	Unsaturated fatty acids		New Identification 1
	14	LMST03020035	WAQLIOVKGGWXKO-BSEONHEZSA-N	445.295	1.2	[M+HCOO]-	00:00:00	(17E)-1alpha,25-dihydroxy-17,20-didehydro-21-norvitamin D3 / (17E)-1alpha,25-dihydroxy-17,20-didehydro-21-norcholecalciferol	Vitamin D3 and derivatives		New Identification 1
	22	LMST03020047	PSOPCTKNOIODDD-GTBJOIOPSA-N	429.3	1.65	[M+HCOO-H2O]-	00:00:00	1alpha,25-dihydroxy-19-norprevitamin D3 / 1alpha,25-dihydroxy-19-norprecholecalciferol	Vitamin D3 and derivatives		New Identification 1
	12	LMFA07010619	NSMHPPLPBQPIQJ-DTQAZKPQSA-N	311.223	1.11	[M+HCOO]-	00:00:00	(E)-3,7-Dimethyl-2,6-octadienyl heptanoate	Wax monoesters		New Identification 1
	18	LMFA07010721	HNSDLXPSAYFUHK-UHFFFAOYSA-N	421.226	1.5	[M-H]-	00:00:00	2-Methylacetophenone	Wax monoesters		New Identification 1
	90	LMFA07010620	YYBMOGCOPQVSLQ-SAPNQHFASA-N	279.234	4.87	[M-H]-	00:00:00	(E)-3,7-Dimethyl-2,6-octadienyl octanoate	Wax monoesters		New Identification 1
	103	LMFA07010591	IUZMHZICJDXCSE-VURMDHGXSA-N	383.315	5.79	[M+HCOO]-	00:00:00	(Z)-3-Hexenyl hexadecanoate	Wax monoesters		New Identification 1
	109	LMFA07010591	IUZMHZICJDXCSE-VURMDHGXSA-N	339.325	5.82	[M+H]+	00:00:00	(Z)-3-Hexenyl hexadecanoate	Wax monoesters		New Identification 1
	250	LMFA07010135	QHSMYNIKEODDFO-SQFISAMPSA-N	551.501	10.33	[M+HCOO]-	00:00:00	11Z-octadecenyl hexadecanoate	Wax monoesters		New Identification 1
	312	LMFA07010005	CWCJUHWQOPRDLE-QZQOTICOSA-N	579.534	11.05	[M+HCOO]-	00:00:00	8E-octadecenyl heptadecanoate	Wax monoesters		New Identification 1
	351	LMFA07010122	HNNWULCXHKISMF-SVNQLWEDSA-N	520.509	11.64	[M+NH4]+	00:00:00	Linolenyl palmitate	Wax monoesters		New Identification 1
	414	LMFA07010030	URTNIMYASFIGMX-PEZBUJJGSA-N	663.629	13.22	[M+HCOO]-	00:00:00	Hexacosanyl palmitoleate	Wax monoesters		New Identification 1
	453	LMFA07010168	FTWQNDJWUSTNNM-YABKDYGWSA-N	604.603	14.98	[M+NH4]+	00:00:00	Behenyl linolenate	Wax monoesters		New Identification 1

## Sheet: VAMS
	GroupId	ID	Inchi	m/z	RT	Adduct	Sum composition	Common name	Lipid class	Session	Identification name
	1	LMFA01040061	OBEKWAFMLDTVLC-MFDVASPDSA-N	459.229	1.02	[M+HCOO]-	00:00:00	methyl 5-hydroperoxy-6,8,9,11-bisepidioxy-12,14-eicosadienoate	Hydroperoxy fatty acids		New Identification 1
	2	LMGP03020081	DPYPMKYYOKABSS-AARKOHAPSA-N	736.542	1.02	[M+H]+	1 day, 9:00:00	PS(O-16:0/17:0)	1-alkyl,2-acylglycerophosphoserines		New Identification 1
	4	LMFA03010181	NWKPOVHSHWJQNI-OMVDPNNKSA-N	473.282	1.03	[M+HCOO]-	00:00:00	1(3)-glyceryl-PGF2alpha	Prostaglandins		New Identification 1
	5	LMFA03010096	HQOFFMPYTVAOFE-RBFHUNFKSA-N	395.246	1.07	[M-H]-	00:00:00	PGF2alpha-11-acetate	Prostaglandins		New Identification 1
	7	LMFA07010721	HNSDLXPSAYFUHK-UHFFFAOYSA-N	421.227	1.49	[M-H]-	00:00:00	2-Methylacetophenone	Wax monoesters		New Identification 1
	8	LMST02030192	FUFLCEKSBBHCMO-IWBQTIMDSA-N	325.185	1.54	[M-H-H2O]-	00:00:00	11-Dehydrocorticosterone	C21 steroids (gluco/mineralocorticoids, progestogins) and derivatives		New Identification 1
	9	LMGP01050073	IGZPHNNYPPAPLA-OAQYLSRUSA-N	468.307	1.55	[M+H]+	14:00:00	PC(0:0/14:0)	Monoacylglycerophosphocholines		New Identification 1
	10	LMST02030192	FUFLCEKSBBHCMO-IWBQTIMDSA-N	325.185	1.65	[M-H-H2O]-	00:00:00	11-Dehydrocorticosterone	C21 steroids (gluco/mineralocorticoids, progestogins) and derivatives		New Identification 1
	11	LMGP01050021	LFUDDCMNKWEORN-BREAQWACSA-N	494.323	1.75	[M+H]+	16:01:00	PC(16:1(9E)/0:0)	Monoacylglycerophosphocholines		New Identification 1
	12	LMST05040006	GEKBRICZVLQPMG-MXORRIPSSA-N	538.318	1.76	[M-H-H2O]-	00:00:00	(25R)-1beta,3alpha,7alpha-trihydroxy-5beta-cholestan-27-oyl taurine	Taurine conjugates		New Identification 1
	13	LMGP01050140	GOMVPVRDBLLHQC-VEJNOCSESA-N	544.34	1.84	[M+H]+	20:04:00	LysoPC(20:4(8Z,11Z,14Z,17Z))	Monoacylglycerophosphocholines		New Identification 1
	14	LMGP01050034	CLDXAAPENVNFAW-JRMAHNDFSA-N	520.338	1.87	[M+H]+	18:02:00	PC(18:2(2E,4E)/0:0)	Monoacylglycerophosphocholines		New Identification 1
	15	LMGP01050034	CLDXAAPENVNFAW-JRMAHNDFSA-N	564.331	1.88	[M+HCOO]-	18:02:00	PC(18:2(2E,4E)/0:0)	Monoacylglycerophosphocholines		New Identification 1
	16	LMGP01050056	LSOWKZULVQWMLY-APPDJCNMSA-N	568.339	1.91	[M+H]+	22:06:00	PC(22:6(4Z,7Z,10Z,13Z,16Z,19Z)/0:0)	Monoacylglycerophosphocholines		New Identification 1
	17	LMST02030154	PBKZPPIHUVSDNM-WNHSNXHDSA-N	339.202	1.96	[M-H-H2O]-	00:00:00	canrenoic acid	C21 steroids (gluco/mineralocorticoids, progestogins) and derivatives		New Identification 1
	18	LMGP01050140	GOMVPVRDBLLHQC-VEJNOCSESA-N	544.339	2	[M+H]+	20:04:00	LysoPC(20:4(8Z,11Z,14Z,17Z))	Monoacylglycerophosphocholines		New Identification 1
	19	LMGP01050140	GOMVPVRDBLLHQC-VEJNOCSESA-N	588.332	2.01	[M+HCOO]-	20:04:00	LysoPC(20:4(8Z,11Z,14Z,17Z))	Monoacylglycerophosphocholines		New Identification 1
	20	LMGP01050125	SUCJIOBGMPMVBJ-MZMPXXGTSA-N	502.294	2.06	[M+Na]+	15:01:00	PC(15:1(9Z)/0:0)	Monoacylglycerophosphocholines		New Identification 1
	21	LMGP01050034	CLDXAAPENVNFAW-JRMAHNDFSA-N	520.339	2.06	[M+H]+	18:02:00	PC(18:2(2E,4E)/0:0)	Monoacylglycerophosphocholines		New Identification 1
	23	LMGP01050034	CLDXAAPENVNFAW-JRMAHNDFSA-N	564.332	2.07	[M+HCOO]-	18:02:00	PC(18:2(2E,4E)/0:0)	Monoacylglycerophosphocholines		New Identification 1
	24	LMGP01050127	GYPQKMKDLBCBMB-XTVBGRGASA-N	504.312	2.07	[M-H]-	17:02:00	PC(17:2(9Z,12Z)/0:0)	Monoacylglycerophosphocholines		New Identification 1
	25	LMGP02050051	YWOCITMXHHTBAW-XSQXPFHXSA-N	500.279	2.07	[M-H]-	20:04:00	LysoPE(0:0/20:4(5Z,8Z,11Z,14Z))	Monoacylglycerophosphoethanolamines		New Identification 1
	26	LMGP01050074	NEGQHKSYEYVFTD-HSZRJFAPSA-N	496.34	2.32	[M+H]+	16:00:00	PC(0:0/16:0)	Monoacylglycerophosphocholines		New Identification 1
	27	LMGP01050074	NEGQHKSYEYVFTD-HSZRJFAPSA-N	540.332	2.33	[M+HCOO]-	16:00:00	PC(0:0/16:0)	Monoacylglycerophosphocholines		New Identification 1
	28	LMGP01050139	YHGXYYIGHBPDMX-BUTFDPNWSA-N	546.354	2.47	[M+H]+	20:03:00	LysoPC(20:3(5Z,8Z,11Z))	Monoacylglycerophosphocholines		New Identification 1
	29	LMGP01050139	YHGXYYIGHBPDMX-BUTFDPNWSA-N	590.347	2.48	[M+HCOO]-	20:03:00	LysoPC(20:3(5Z,8Z,11Z))	Monoacylglycerophosphocholines		New Identification 1
	30	LMFA07070079	XOMRRQXKHMYMOC-NRFANRHFSA-N	400.342	2.51	[M+H]+	00:00:00	L-palmitoylcarnitine	Fatty acyl carnitines		New Identification 1
	31	LMST03020119	BHERBPSRYGFACH-YFVIFBBESA-N	473.284	2.52	[M+HCOO]-	00:00:00	(22E)-(24R,25R)-25,26-epoxy-1alpha,24-dihydroxy-22,23-didehydrovitamin D3 / (22E)-(24R,25R)-25,26-epoxy-1alpha,24-dihydroxy-22,23-didehydrocholecalciferol	Vitamin D3 and derivatives		New Identification 1
	32	LMGP01050074	NEGQHKSYEYVFTD-HSZRJFAPSA-N	496.34	2.59	[M+H]+	16:00:00	PC(0:0/16:0)	Monoacylglycerophosphocholines		New Identification 1
	33	LMSP0601AA01	PKLSFJOTJYLMTM-CGAFSULGSA-N	991.674	2.59	[M+H]+	1 day, 10:01:00	NeuAcalpha2-3Galbeta-Cer(d18:1/16:0)	Gangliosides		New Identification 1
	34	LMGP01050016	RJZVWDTYEWCUAR-JOCHJYFZSA-N	480.311	2.6	[M-H]-	15:00:00	PC(15:0/0:0)	Monoacylglycerophosphocholines		New Identification 1
	35	LMGP01050074	NEGQHKSYEYVFTD-HSZRJFAPSA-N	540.332	2.6	[M+HCOO]-	16:00:00	PC(0:0/16:0)	Monoacylglycerophosphocholines		New Identification 1
	36	LMGP01050138	PZRFVAHZNWPPAC-VBKSFVIKSA-N	522.355	2.64	[M+H]+	18:01:00	LysoPC(18:1(11Z))	Monoacylglycerophosphocholines		New Identification 1
	37	LMGP03050006	ZPDQFUYPBVXUKS-YADHBBJMSA-N	524.301	2.74	[M-H]-	18:00:00	PS(18:0/0:0)	Monoacylglycerophosphoserines		New Identification 1
	38	LMGP03050006	ZPDQFUYPBVXUKS-YADHBBJMSA-N	526.314	2.76	[M+H]+	18:00:00	PS(18:0/0:0)	Monoacylglycerophosphoserines		New Identification 1
	39	LMGP01050138	PZRFVAHZNWPPAC-VBKSFVIKSA-N	522.356	2.91	[M+H]+	18:01:00	LysoPC(18:1(11Z))	Monoacylglycerophosphocholines		New Identification 1
	40	LMGP01050138	PZRFVAHZNWPPAC-VBKSFVIKSA-N	566.347	2.92	[M+HCOO]-	18:01:00	LysoPC(18:1(11Z))	Monoacylglycerophosphocholines		New Identification 1
	41	LMGP01050138	PZRFVAHZNWPPAC-VBKSFVIKSA-N	522.355	3.06	[M+H]+	18:01:00	LysoPC(18:1(11Z))	Monoacylglycerophosphocholines		New Identification 1
	42	LMGP01060010	VLBPIWYTPAXCFJ-XMMPIXPASA-N	482.36	3.1	[M+H]+	16:00:00	PC(O-16:0/0:0)	Monoalkylglycerophosphocholines		New Identification 1
	43	LMFA11000180	WZOLXZVFYDHGLR-CUUFJFTBSA-N	332.331	3.31	[M+NH4]+	00:00:00	3Z,6Z,9Z,12Z,15Z-Tricosapentaene	Hydrocarbons		New Identification 1
	44	LMGP10050029	SNGZFCPKZNNZFT-FJIRUFBNSA-N	510.356	3.33	[M+NH4]+	22:01:00	PA(22:1(11Z)/0:0)	Monoacylglycerophosphates		New Identification 1
	45	LMGP03010047	HUUOBADOKSJRRY-IHLOFXLRSA-N	666.434	3.36	[M+H]+	1 day, 3:00:00	PS(12:0/15:0)	Diacylglycerophosphoserines		New Identification 1
	46	LMGP02010361	WCPOOGLRLZREQT-LBFWNMTJSA-N	664.419	3.41	[M+HCOO]-	1 day, 3:01:00	PE(12:0/15:1(9Z))	Diacylglycerophosphoethanolamines		New Identification 1
	47	LMFA03010187	MPSATYYKSWVJNQ-NSZXNXEKSA-N	489.278	3.65	[M+HCOO]-	00:00:00	1(3)-glyceryl-6-keto-PGF1alpha	Prostaglandins		New Identification 1
	48	LMGP01050076	IQGPMZRCLCCXAG-RUZDIDTESA-N	524.372	3.82	[M+H]+	18:00:00	PC(0:0/18:0)	Monoacylglycerophosphocholines		New Identification 1
	49	LMGP01050076	IQGPMZRCLCCXAG-RUZDIDTESA-N	568.362	3.87	[M+HCOO]-	18:00:00	PC(0:0/18:0)	Monoacylglycerophosphocholines		New Identification 1
	51	LMFA07070051	FNPHNLNTJNMAEE-UHFFFAOYSA-N	428.374	4.05	[M+H]+	00:00:00	Acylcarnitine C18:0	Fatty acyl carnitines		New Identification 1
	52	LMGP01050076	IQGPMZRCLCCXAG-RUZDIDTESA-N	568.359	4.18	[M+HCOO]-	18:00:00	PC(0:0/18:0)	Monoacylglycerophosphocholines		New Identification 1
	53	LMGP01050024	SRRQPVVYXBTRQK-XMMPIXPASA-N	508.339	4.19	[M-H]-	17:00:00	PC(17:0/0:0)	Monoacylglycerophosphocholines		New Identification 1
	54	LMGP01050076	IQGPMZRCLCCXAG-RUZDIDTESA-N	524.371	4.2	[M+H]+	18:00:00	PC(0:0/18:0)	Monoacylglycerophosphocholines		New Identification 1
	55	LMGP02050038	KIHAGWUUUHJRMS-JOCHJYFZSA-N	480.308	4.32	[M-H]-	18:00:00	LysoPE(0:0/18:0)	Monoacylglycerophosphoethanolamines		New Identification 1
	56	LMPR0104150006	YLPLMBSVCFKOSP-IYTRGPQLSA-N	303.233	4.61	[M-H]-	00:00:00	(+)-Serradiol	C20 isoprenoids (diterpenes)		New Identification 1
	59	LMFA07010620	YYBMOGCOPQVSLQ-SAPNQHFASA-N	279.233	4.88	[M-H]-	00:00:00	(E)-3,7-Dimethyl-2,6-octadienyl octanoate	Wax monoesters		New Identification 1
	60	LMST01080087	KGYZXPBLSHLNAJ-MHPQWQMASA-N	655.418	4.95	[M+HCOO]-	00:00:00	6-O-(Glcb)-(25R)-5alpha-spirostan-3beta,6alpha-diol	Spirostanols and derivatives		New Identification 1
	61	LMGP01010393	PBJQRVBOQXJAHG-VJOZURCUSA-N	674.463	4.99	[M+H]+	1 day, 4:02:00	PC(10:0/18:2(9Z,12Z))	Diacylglycerophosphocholines		New Identification 1
	62	LMST05020015	AXDXVEYHEODSPN-HVATVPOCSA-N	437.241	5.52	[M-H-H2O]-	00:00:00	lithocholic acid sulfate	Sulfates		New Identification 1
	63	LMST05020016	BHYOQNUELFTYRT-DPAQBDIFSA-N	465.305	5.71	[M-H]-	00:00:00	cholesterol sulfate	Sulfates		New Identification 1
	64	LMFA01020289	WPAIKZNPOIBQQC-UHFFFAOYSA-N	255.234	5.83	[M-H]-	00:00:00	13,13-dimethyl-tetradecanoic acid	Branched fatty acids		New Identification 1
	65	LMFA01050078	PNPWTPYWWUOMDS-UHFFFAOYSA-N	355.322	5.85	[M-H]-	00:00:00	(+)-3-hydroxy behenic	Hydroxy fatty acids		New Identification 1
	67	LMFA13010057	MRPDHXXPDCVBPQ-AATRIKPKSA-N	435.224	6.09	[M+HCOO]-	00:00:00	(3S,5R,6S,7E,9x)-7-Megastigmene-3,6,9-triol 9-glucoside	Fatty acyl glycosides of mono- and disaccharides		New Identification 1
	68	LMFA11000336	LMFNXJRQTLHQPW-YRNVUSSQSA-N	281.249	6.16	[M+HCOO]-	00:00:00	2,6,8,12-Tetramethyl-2,4-tridecadiene	Hydrocarbons		New Identification 1
	69	LMGP03010106	SOLVNLCWINQLTO-PKLZGDRMSA-N	834.548	6.82	[M+HCOO]-	1 day, 12:01:00	PS(14:0/22:1(11Z))	Diacylglycerophosphoserines		New Identification 1
	70	LMST04030176	PRZXKPDANWDCNC-IBQHSZKZSA-N	401.342	7	[M+H-H2O]+	00:00:00	(20R)-17alpha,20-dihydroxycholesterol	C27 bile acids, alcohols, and derivatives		New Identification 1
	71	LMGP03010106	SOLVNLCWINQLTO-PKLZGDRMSA-N	834.546	7.03	[M+HCOO]-	1 day, 12:01:00	PS(14:0/22:1(11Z))	Diacylglycerophosphoserines		New Identification 1
	72	LMGP04010136	ANONYDIPJOFTGS-OAXDXBKMSA-N	790.56	7.08	[M+NH4]+	1 day, 12:03:00	PG(14:1(9Z)/22:2(13Z,16Z))	Diacylglycerophosphoglycerols		New Identification 1
	73	LMGP03010106	SOLVNLCWINQLTO-PKLZGDRMSA-N	834.546	7.17	[M+HCOO]-	1 day, 12:01:00	PS(14:0/22:1(11Z))	Diacylglycerophosphoserines		New Identification 1
	74	LMST04010230	RFZOTNNDUHYGNN-RQBLKUNCSA-N	391.285	7.23	[M+H]+	00:00:00	(22E)-3alpha,12alpha-Dihydroxy-5beta-chol-22-en-24-oic Acid	C24 bile acids, alcohols, and derivatives		New Identification 1
	75	LMFA01020013	OQCDKBAXFALNLD-UHFFFAOYSA-N	283.266	7.63	[M-H]-	00:00:00	10-methyl-heptadecanoic acid	Branched fatty acids		New Identification 1
	77	LMST01080087	KGYZXPBLSHLNAJ-MHPQWQMASA-N	655.419	8.07	[M+HCOO]-	00:00:00	6-O-(Glcb)-(25R)-5alpha-spirostan-3beta,6alpha-diol	Spirostanols and derivatives		New Identification 1
	78	LMGP01012127	XWHIBISICRMDDW-ZLBNXBDKSA-N	756.554	8.18	[M+H]+	1 day, 10:03:00	PC(14:0/20:3(5Z,8Z,11Z))	Diacylglycerophosphocholines		New Identification 1
	79	LMGP03020013	BUDOPGQIGPTIKK-JYANRWDTSA-N	818.551	8.18	[M+HCOO]-	1 day, 12:02:00	PS(O-16:0/20:2(11Z,14Z))	1-alkyl,2-acylglycerophosphoserines		New Identification 1
	80	LMGP03020013	BUDOPGQIGPTIKK-JYANRWDTSA-N	774.563	8.19	[M+H]+	1 day, 12:02:00	PS(O-16:0/20:2(11Z,14Z))	1-alkyl,2-acylglycerophosphoserines		New Identification 1
	81	LMGP03020075	FGNWXTSDDHWUIB-HEBRVESNSA-N	816.536	8.27	[M+HCOO]-	1 day, 12:03:00	PS(O-16:0/20:3(8Z,11Z,14Z))	1-alkyl,2-acylglycerophosphoserines		New Identification 1
	82	LMGP03020075	FGNWXTSDDHWUIB-HEBRVESNSA-N	772.549	8.27	[M+H]+	1 day, 12:03:00	PS(O-16:0/20:3(8Z,11Z,14Z))	1-alkyl,2-acylglycerophosphoserines		New Identification 1
	83	LMSP03010034	PEJGMBUENJSLLH-RHAKMSQVSA-N	673.528	8.28	[M+H]+	1 day, 8:02:00	SM(d18:2/14:0)	Ceramide phosphocholines (sphingomyelins)		New Identification 1
	84	LMSP03010034	PEJGMBUENJSLLH-RHAKMSQVSA-N	717.517	8.28	[M+HCOO]-	1 day, 8:02:00	SM(d18:2/14:0)	Ceramide phosphocholines (sphingomyelins)		New Identification 1
	85	LMGP03010199	JJVQNBMXGKRXMX-LEDBUAEDSA-N	862.577	8.31	[M+HCOO]-	1 day, 14:01:00	PS(16:0/22:1(11Z))	Diacylglycerophosphoserines		New Identification 1
	86	LMGP03020013	BUDOPGQIGPTIKK-JYANRWDTSA-N	774.565	8.37	[M+H]+	1 day, 12:02:00	PS(O-16:0/20:2(11Z,14Z))	1-alkyl,2-acylglycerophosphoserines		New Identification 1
	87	LMGP03020013	BUDOPGQIGPTIKK-JYANRWDTSA-N	818.552	8.37	[M+HCOO]-	1 day, 12:02:00	PS(O-16:0/20:2(11Z,14Z))	1-alkyl,2-acylglycerophosphoserines		New Identification 1
	88	LMGP03020013	BUDOPGQIGPTIKK-JYANRWDTSA-N	774.562	8.5	[M+H]+	1 day, 12:02:00	PS(O-16:0/20:2(11Z,14Z))	1-alkyl,2-acylglycerophosphoserines		New Identification 1
	89	LMGP03020013	BUDOPGQIGPTIKK-JYANRWDTSA-N	818.552	8.51	[M+HCOO]-	1 day, 12:02:00	PS(O-16:0/20:2(11Z,14Z))	1-alkyl,2-acylglycerophosphoserines		New Identification 1
	90	LMGP04020074	ROTMOHCKYVIGOO-BYMRVMERSA-N	772.551	8.55	[M+NH4]+	1 day, 12:05:00	PG(O-16:0/20:5(5Z,8Z,11Z,14Z,17Z))	1-alkyl,2-acylglycerophosphoglycerols		New Identification 1
	91	LMGP03020075	FGNWXTSDDHWUIB-HEBRVESNSA-N	816.537	8.55	[M+HCOO]-	1 day, 12:03:00	PS(O-16:0/20:3(8Z,11Z,14Z))	1-alkyl,2-acylglycerophosphoserines		New Identification 1
	92	LMGP04020074	ROTMOHCKYVIGOO-BYMRVMERSA-N	772.549	8.66	[M+NH4]+	1 day, 12:05:00	PG(O-16:0/20:5(5Z,8Z,11Z,14Z,17Z))	1-alkyl,2-acylglycerophosphoglycerols		New Identification 1
	93	LMGP03020075	FGNWXTSDDHWUIB-HEBRVESNSA-N	816.537	8.66	[M+HCOO]-	1 day, 12:03:00	PS(O-16:0/20:3(8Z,11Z,14Z))	1-alkyl,2-acylglycerophosphoserines		New Identification 1
	95	LMGP06010853	YHRFCKNOQBDBPJ-QPGCQHQDSA-N	913.576	8.84	[M-H]-	1 day, 16:04:00	PI(18:0/22:4(7Z,10Z,13Z,16Z))	Diacylglycerophosphoinositols		New Identification 1
	96	LMGP06010306	IWPRKEUZMKOLQC-KTKXQPAFSA-N	915.594	8.85	[M-H]-	1 day, 16:03:00	PI(18:1(9Z)/22:2(13Z,16Z))	Diacylglycerophosphoinositols		New Identification 1
	97	LMGP06010306	IWPRKEUZMKOLQC-KTKXQPAFSA-N	934.641	8.85	[M+NH4]+	1 day, 16:03:00	PI(18:1(9Z)/22:2(13Z,16Z))	Diacylglycerophosphoinositols		New Identification 1
	98	LMGP03020012	NHFUOLYNPLVMLN-BFCPHGQOSA-N	776.58	8.95	[M+H]+	1 day, 12:01:00	PS(O-16:0/20:1(11Z))	1-alkyl,2-acylglycerophosphoserines		New Identification 1
	99	LMGP20010002	YQWFSBLEXGUMGO-GZXBEVTESA-N	842.552	8.98	[M+HCOO]-	1 day, 12:04:00	PC(16:0/20:4(5Z,8Z,10E,14Z)(12OH[S]))	Oxidized glycerophosphocholines		New Identification 1
	100	LMGL03014570	HPUIZDQVRPPKFC-YIVGCJTKSA-N	944.762	9.06	[M+NH4]+	2 days, 10:10:00	TG(14:0/22:4(7Z,10Z,13Z,16Z)/22:6(4Z,7Z,10Z,13Z,16Z,19Z))	Triacylglycerols		New Identification 1
	101	LMGP03020016	YFUXUUHUZZVZFB-KVIBDXDUSA-N	802.595	9.27	[M+H]+	1 day, 14:02:00	PS(O-16:0/22:2(13Z,16Z))	1-alkyl,2-acylglycerophosphoserines		New Identification 1
	102	LMGP03020016	YFUXUUHUZZVZFB-KVIBDXDUSA-N	846.581	9.27	[M+HCOO]-	1 day, 14:02:00	PS(O-16:0/22:2(13Z,16Z))	1-alkyl,2-acylglycerophosphoserines		New Identification 1
	103	LMSP03010035	RPTUKVYGSPDHGQ-PSALXKTOSA-N	675.545	9.34	[M+H]+	1 day, 8:01:00	SM(d16:1/16:0)	Ceramide phosphocholines (sphingomyelins)		New Identification 1
	104	LMSP03010035	RPTUKVYGSPDHGQ-PSALXKTOSA-N	719.532	9.34	[M+HCOO]-	1 day, 8:01:00	SM(d16:1/16:0)	Ceramide phosphocholines (sphingomyelins)		New Identification 1
	105	LMGP04020085	CCBJWHSMFSXGFY-VHBBKETPSA-N	800.581	9.34	[M+NH4]+	1 day, 14:05:00	PG(O-18:0/20:5(5Z,8Z,11Z,14Z,17Z))	1-alkyl,2-acylglycerophosphoglycerols		New Identification 1
	106	LMGP03020036	DNWVKXCEBAHYHS-FBIIYQLASA-N	844.567	9.35	[M+HCOO]-	1 day, 14:03:00	PS(O-18:0/20:3(8Z,11Z,14Z))	1-alkyl,2-acylglycerophosphoserines		New Identification 1
	107	LMGP03020016	YFUXUUHUZZVZFB-KVIBDXDUSA-N	802.596	9.44	[M+H]+	1 day, 14:02:00	PS(O-16:0/22:2(13Z,16Z))	1-alkyl,2-acylglycerophosphoserines		New Identification 1
	108	LMGP03020016	YFUXUUHUZZVZFB-KVIBDXDUSA-N	846.583	9.44	[M+HCOO]-	1 day, 14:02:00	PS(O-16:0/22:2(13Z,16Z))	1-alkyl,2-acylglycerophosphoserines		New Identification 1
	109	LMSP03010040	QQFVICUNTBNUKN-QQRIYSRRSA-N	701.561	9.53	[M+H]+	1 day, 10:02:00	SM(d16:1/18:1)	Ceramide phosphocholines (sphingomyelins)		New Identification 1
	110	LMSP03010040	QQFVICUNTBNUKN-QQRIYSRRSA-N	745.548	9.53	[M+HCOO]-	1 day, 10:02:00	SM(d16:1/18:1)	Ceramide phosphocholines (sphingomyelins)		New Identification 1
	111	LMGP06010076	UFAXNZHJFZLMRS-QAJFVMDNSA-N	857.515	9.54	[M-H]-	1 day, 12:04:00	PI(14:0/22:4(7Z,10Z,13Z,16Z))	Diacylglycerophosphoinositols		New Identification 1
	112	LMGP06010034	HMKLBPWYTVRPAU-WOLQQTSQSA-N	833.516	9.65	[M-H]-	1 day, 10:02:00	PI(12:0/22:2(13Z,16Z))	Diacylglycerophosphoinositols		New Identification 1
	113	LMSP03010040	QQFVICUNTBNUKN-QQRIYSRRSA-N	745.549	9.66	[M+HCOO]-	1 day, 10:02:00	SM(d16:1/18:1)	Ceramide phosphocholines (sphingomyelins)		New Identification 1
	114	LMSP03010040	QQFVICUNTBNUKN-QQRIYSRRSA-N	701.559	9.67	[M+H]+	1 day, 10:02:00	SM(d16:1/18:1)	Ceramide phosphocholines (sphingomyelins)		New Identification 1
	115	LMSP03010030	MJAFYELZQYPMQG-MPQUPPDSSA-N	677.561	9.73	[M+H]+	1 day, 8:00:00	SM(d18:0/14:0)	Ceramide phosphocholines (sphingomyelins)		New Identification 1
	116	LMGP01011362	IGTWLVVZXUGYBZ-DBVOCACYSA-N	808.512	9.74	[M+HCOO]-	1 day, 11:06:00	PC(13:0/22:6(4Z,7Z,10Z,13Z,16Z,19Z))	Diacylglycerophosphocholines		New Identification 1
	117	LMGP01011337	YOKRROJLYKOJNI-SRHQVDMPSA-N	754.538	9.77	[M+H]+	1 day, 10:04:00	PC(12:0/22:4(7Z,10Z,13Z,16Z))	Diacylglycerophosphocholines		New Identification 1
	118	LMGP02030028	RLLOITCRNQRGJD-DFAKUSJGSA-N	766.5	9.79	[M+HCOO]-	1 day, 12:05:00	PE(P-16:0/20:5(5Z,8Z,11Z,14Z,17Z))	1-(1Z-alkenyl),2-acylglycerophosphoethanolamines		New Identification 1
	119	LMGP20010004	YPSYMUMQRVUERI-CVXAVEKGSA-N	780.517	9.82	[M-H]-	1 day, 14:04:00	PE(18:0/20:4(5Z,8Z,11Z,13E)(15Ke))	Oxidized glycerophosphocholines		New Identification 1
	120	LMSP03010037	CGMZWBZSOINWHL-YPDYIYJKSA-N	689.561	9.9	[M+H]+	1 day, 9:01:00	SM(d16:1/17:0)	Ceramide phosphocholines (sphingomyelins)		New Identification 1
	121	LMSP03010037	CGMZWBZSOINWHL-YPDYIYJKSA-N	733.548	9.9	[M+HCOO]-	1 day, 9:01:00	SM(d16:1/17:0)	Ceramide phosphocholines (sphingomyelins)		New Identification 1
	122	LMGP01011330	IABPRJCFINAMLD-JSHIBXJCSA-N	730.539	9.9	[M+H]+	1 day, 8:02:00	PC(12:0/20:2(11Z,14Z))	Diacylglycerophosphocholines		New Identification 1
	123	LMGP01010494	YWALDFWAPQLRPE-URBYTNCHSA-N	774.524	9.91	[M+HCOO]-	1 day, 8:02:00	PC(14:0/18:2(11Z,14Z))	Diacylglycerophosphocholines		New Identification 1
	124	LMGP01012127	XWHIBISICRMDDW-ZLBNXBDKSA-N	756.554	10.04	[M+H]+	1 day, 10:03:00	PC(14:0/20:3(5Z,8Z,11Z))	Diacylglycerophosphocholines		New Identification 1
	125	LMGP01010690	QJWDAOSZZYVBJZ-KXESGEQTSA-N	800.543	10.05	[M+HCOO]-	1 day, 10:03:00	PC(16:1(9Z)/18:2(9Z,12Z))	Diacylglycerophosphocholines		New Identification 1
	126	LMFA07010021	NXSPXGARRUKOME-PEZBUJJGSA-N	537.487	10.05	[M+HCOO]-	00:00:00	Heptadecyl palmitoleate	Wax monoesters		New Identification 1
	127	LMGP01010650	IESVDEZGAHUQJU-PYFUMDFMSA-N	806.568	10.11	[M+H]+	1 day, 14:06:00	PC(16:0/22:6(4E,7E,10E,13E,16E,19E))	Diacylglycerophosphocholines		New Identification 1
	128	LMGP01010844	BLXFIBZJVTVAKI-BLPZMAMRSA-N	850.558	10.11	[M+HCOO]-	1 day, 14:06:00	PC(18:1(11Z)/20:5(5Z,8Z,11Z,14Z,17Z))	Diacylglycerophosphocholines		New Identification 1
	129	LMGP01012130	MGUTYWPZCZBAGE-JZDIRDTQSA-N	780.554	10.11	[M+H]+	1 day, 12:05:00	PC(14:0/22:5(4Z,7Z,10Z,13Z,16Z))	Diacylglycerophosphocholines		New Identification 1
	130	LMGP01010633	KLTHQSWIRFFBRI-CPFPVJFHSA-N	824.541	10.12	[M+HCOO]-	1 day, 12:05:00	PC(16:0/20:5(5Z,8Z,11Z,14Z,17Z))	Diacylglycerophosphocholines		New Identification 1
	131	LMGP01012127	XWHIBISICRMDDW-ZLBNXBDKSA-N	756.553	10.12	[M+H]+	1 day, 10:03:00	PC(14:0/20:3(5Z,8Z,11Z))	Diacylglycerophosphocholines		New Identification 1
	132	LMGP01011401	QVSPZSNXLLWRIJ-UFHOOPDGSA-N	750.502	10.12	[M-H]-	1 day, 10:05:00	PC(14:1(9Z)/20:4(5Z,8Z,11Z,14Z))	Diacylglycerophosphocholines		New Identification 1
	133	LMGP01011454	LQMPDHJQKQSTGD-AOEGIACOSA-N	764.523	10.17	[M-H]-	1 day, 11:05:00	PC(15:1(9Z)/20:4(5Z,8Z,11Z,14Z))	Diacylglycerophosphocholines		New Identification 1
	134	LMGP01012127	XWHIBISICRMDDW-ZLBNXBDKSA-N	800.542	10.22	[M+HCOO]-	1 day, 10:03:00	PC(14:0/20:3(5Z,8Z,11Z))	Diacylglycerophosphocholines		New Identification 1
	135	LMGP10010245	BRZIEURNVJIWIV-MFFNBKQQSA-N	756.554	10.22	[M+NH4]+	1 day, 15:04:00	PA(17:0/22:4(7Z,10Z,13Z,16Z))	Diacylglycerophosphates		New Identification 1
	136	LMGP01011378	UDOCLKXJVMJFLD-CCHOKCMJSA-N	782.571	10.25	[M+H]+	1 day, 12:04:00	PC(14:0/22:4(7Z,10Z,13Z,16Z))	Diacylglycerophosphocholines		New Identification 1
	137	LMGP01010921	UZBZIHXSLHMNPD-DFTZLCQUSA-N	826.558	10.25	[M+HCOO]-	1 day, 12:04:00	PC(18:2(2E,4E)/18:2(2E,4E))	Diacylglycerophosphocholines		New Identification 1
	138	LMGP01011361	OROZWUJCDDCYAU-IPUAOQJZSA-N	768.553	10.25	[M+H]+	1 day, 11:04:00	PC(13:0/22:4(7Z,10Z,13Z,16Z))	Diacylglycerophosphocholines		New Identification 1
	139	LMSP03010042	OQCPQFVKIYWGRP-GWQJGLRPSA-N	747.564	10.28	[M+HCOO]-	1 day, 10:01:00	SM(d16:1/18:0)	Ceramide phosphocholines (sphingomyelins)		New Identification 1
	140	LMSP03020010	DAJDHSUNMLBGKS-GWQJGLRPSA-N	703.576	10.31	[M+H]+	1 day, 13:01:00	PE-Cer(d14:1(4E)/23:0)	Ceramide phosphoethanolamines		New Identification 1
	141	LMGP10010507	LZMMHVBORAFWAJ-BUMATNHDSA-N	782.571	10.31	[M+NH4]+	1 day, 17:05:00	PA(19:1(9Z)/22:4(7Z,10Z,13Z,16Z))	Diacylglycerophosphates		New Identification 1
	143	LMST01020005	BBJQPKLGPMQWBU-JADYGXMDSA-N	651.582	10.34	[M+HCOO-H2O]-	00:00:00	16:0 Cholesteryl ester	Steryl esters		New Identification 1
	144	LMFA01040061	OBEKWAFMLDTVLC-MFDVASPDSA-N	459.227	10.34	[M+HCOO]-	00:00:00	methyl 5-hydroperoxy-6,8,9,11-bisepidioxy-12,14-eicosadienoate	Hydroperoxy fatty acids		New Identification 1
	145	LMGP04040004	KYOINKNHCGMCRF-SVSCMWPXSA-N	806.571	10.34	[M+NH4]+	00:00:00	1-(8-[5]-ladderane-octanyl)-2-(8-[3]-ladderane-octanyl)-sn-glycero-3-phospho-(1'-sn-glycerol)	Dialkylglycerophosphoglycerols		New Identification 1
	146	LMGP03010040	LYYHRRPTEXPVOR-SYEOQEKUSA-N	836.545	10.34	[M+H]+	1 day, 16:06:00	PS(18:0/22:6(4Z,7Z,10Z,13Z,16Z,19Z))	Diacylglycerophosphoserines		New Identification 1
	147	LMGP03010040	LYYHRRPTEXPVOR-SYEOQEKUSA-N	834.526	10.34	[M-H]-	1 day, 16:06:00	PS(18:0/22:6(4Z,7Z,10Z,13Z,16Z,19Z))	Diacylglycerophosphoserines		New Identification 1
	148	LMGP01010847	ZEAKXAXFIRHBSN-WDYLLCCDSA-N	832.586	10.34	[M+H]+	1 day, 16:07:00	PC(18:1(11Z)/22:6(4Z,7Z,10Z,13Z,16Z,19Z))	Diacylglycerophosphocholines		New Identification 1
	149	LMST02030192	FUFLCEKSBBHCMO-IWBQTIMDSA-N	325.185	10.35	[M-H-H2O]-	00:00:00	11-Dehydrocorticosterone	C21 steroids (gluco/mineralocorticoids, progestogins) and derivatives		New Identification 1
	150	LMST02030154	PBKZPPIHUVSDNM-WNHSNXHDSA-N	339.2	10.35	[M-H-H2O]-	00:00:00	canrenoic acid	C21 steroids (gluco/mineralocorticoids, progestogins) and derivatives		New Identification 1
	152	LMFA07010021	NXSPXGARRUKOME-PEZBUJJGSA-N	537.485	10.35	[M+HCOO]-	00:00:00	Heptadecyl palmitoleate	Wax monoesters		New Identification 1
	153	LMST01010290	DYIGMTKZUCRJAL-CLQTVSSBSA-N	369.351	10.35	[M+H-H2O]+	00:00:00	15-dehydro-A-norcholestanol	Cholesterol and derivatives		New Identification 1
	154	LMGL02010443	ZHQQEOYWUADEOU-LHEWISCISA-N	637.57	10.35	[M-H]-	1 day, 13:00:00	DG(15:0/22:0/0:0)	Diacylglycerols		New Identification 1
	156	LMGP10010245	BRZIEURNVJIWIV-MFFNBKQQSA-N	756.556	10.36	[M+NH4]+	1 day, 15:04:00	PA(17:0/22:4(7Z,10Z,13Z,16Z))	Diacylglycerophosphates		New Identification 1
	157	LMGL02010444	UXIUABNDZLQLKY-PEHMJQSHSA-N	635.557	10.36	[M-H]-	1 day, 13:01:00	DG(15:0/22:1(11Z)/0:0)	Diacylglycerols		New Identification 1
	158	LMGP10010222	JSJLXZCSGITPLR-XKDWLADFSA-N	744.555	10.37	[M+NH4]+	1 day, 14:03:00	PA(16:1(9Z)/22:2(13Z,16Z))	Diacylglycerophosphates		New Identification 1
	159	LMSP03010042	OQCPQFVKIYWGRP-GWQJGLRPSA-N	703.577	10.38	[M+H]+	1 day, 10:01:00	SM(d16:1/18:0)	Ceramide phosphocholines (sphingomyelins)		New Identification 1
	160	LMSP03010042	OQCPQFVKIYWGRP-GWQJGLRPSA-N	725.559	10.38	[M+Na]+	1 day, 10:01:00	SM(d16:1/18:0)	Ceramide phosphocholines (sphingomyelins)		New Identification 1
	161	LMSP03010037	CGMZWBZSOINWHL-YPDYIYJKSA-N	687.541	10.42	[M-H]-	1 day, 9:01:00	SM(d16:1/17:0)	Ceramide phosphocholines (sphingomyelins)		New Identification 1
	162	LMSP03010042	OQCPQFVKIYWGRP-GWQJGLRPSA-N	747.563	10.43	[M+HCOO]-	1 day, 10:01:00	SM(d16:1/18:0)	Ceramide phosphocholines (sphingomyelins)		New Identification 1
	163	LMSP03010042	OQCPQFVKIYWGRP-GWQJGLRPSA-N	703.576	10.43	[M+H]+	1 day, 10:01:00	SM(d16:1/18:0)	Ceramide phosphocholines (sphingomyelins)		New Identification 1
	165	LMGP14010001	HWGNYTBXBPFQLI-ATBDVFNVSA-N	885.545	10.44	[M-H]-	1 day, 14:04:00	Glc-GP(18:0/20:4(5Z,8Z,11Z,14Z))	Diacylglycosylglycerophospholipids		New Identification 1
	167	LMSP0501AB02	KNWHKVBHCLQVFX-XDVBGNTGSA-N	806.57	10.48	[M+H]+	1 day, 6:01:00	LacCer(d18:1/12:0)	Simple Glc series		New Identification 1
	168	LMGP01010650	IESVDEZGAHUQJU-PYFUMDFMSA-N	850.557	10.48	[M+HCOO]-	1 day, 14:06:00	PC(16:0/22:6(4E,7E,10E,13E,16E,19E))	Diacylglycerophosphocholines		New Identification 1
	169	LMSP0509AA01	HLIJNIKSBCIDGO-NLXPYQMASA-N	906.612	10.49	[M+HCOO]-	1 day, 10:01:00	Galalpha1-4Galbeta-Cer(d18:1/16:0)	Gal- (Gala series)		New Identification 1
	170	LMSP0509AA01	HLIJNIKSBCIDGO-NLXPYQMASA-N	862.625	10.49	[M+H]+	1 day, 10:01:00	Galalpha1-4Galbeta-Cer(d18:1/16:0)	Gal- (Gala series)		New Identification 1
	171	LMGP01020107	KDRRVBBVKZQQTN-BEBRKXFFSA-N	844.615	10.49	[M+Na]+	1 day, 16:05:00	PC(O-18:0/22:5(4Z,7Z,10Z,13Z,16Z))	1-alkyl,2-acylglycerophosphocholines		New Identification 1
	172	LMGP10010087	MPSAMXLBSXALAV-UAIAYBLDSA-N	706.539	10.52	[M+NH4]+	1 day, 11:01:00	PA(13:0/22:1(11Z))	Diacylglycerophosphates		New Identification 1
	173	LMGP01010438	XMMPMEPNQVLMLI-PSXMRANNSA-N	750.528	10.52	[M+HCOO]-	1 day, 6:00:00	PC(12:0/18:0)	Diacylglycerophosphocholines		New Identification 1
	174	LMGP03010039	SVOUGFFDROZBJI-DNALCEECSA-N	810.528	10.54	[M-H]-	1 day, 14:04:00	PS(18:0/20:4(5Z,8Z,11Z,14Z))	Diacylglycerophosphoserines		New Identification 1
	175	LMGP03010039	SVOUGFFDROZBJI-DNALCEECSA-N	812.544	10.55	[M+H]+	1 day, 14:04:00	PS(18:0/20:4(5Z,8Z,11Z,14Z))	Diacylglycerophosphoserines		New Identification 1
	176	LMGP06010956	KZVRAFHIKMDULK-PDPKURFXSA-N	861.548	10.56	[M-H]-	1 day, 12:02:00	PI(18:0/18:2(9Z,12Z))	Diacylglycerophosphoinositols		New Identification 1
	177	LMGP01010847	ZEAKXAXFIRHBSN-WDYLLCCDSA-N	832.586	10.56	[M+H]+	1 day, 16:07:00	PC(18:1(11Z)/22:6(4Z,7Z,10Z,13Z,16Z,19Z))	Diacylglycerophosphocholines		New Identification 1
	178	LMGP02020099	QEBHCVIPLWWLDY-IVOLSJKTSA-N	744.517	10.56	[M+HCOO]-	1 day, 10:03:00	PE(O-16:0/18:3(6Z,9Z,12Z))	1-alkyl,2-acylglycerophosphoethanolamines		New Identification 1
	179	LMGP01011573	DYMZWWYXHYMWCS-YZHOZRAUSA-N	836.543	10.58	[M+HCOO]-	1 day, 13:06:00	PC(17:2(9Z,12Z)/20:4(5Z,8Z,11Z,14Z))	Diacylglycerophosphocholines		New Identification 1
	180	LMSP03020042	FQQKQTWMHIBNIU-ORRFTQGBSA-N	729.591	10.58	[M+H]+	1 day, 15:02:00	PE-Cer(d14:2(4E,6E)/25:0)	Ceramide phosphoethanolamines		New Identification 1
	181	LMSP03010048	YTBRKOHFRDWGKO-XZNYDZQTSA-N	773.579	10.58	[M+HCOO]-	1 day, 12:02:00	SM(d16:1/20:1)	Ceramide phosphocholines (sphingomyelins)		New Identification 1
	182	LMGP03010339	OWSGWCJBVUILEM-RYOSHBBVSA-N	838.559	10.59	[M+H]+	1 day, 16:05:00	PS(18:1(9Z)/22:4(7Z,10Z,13Z,16Z))	Diacylglycerophosphoserines		New Identification 1
	183	LMGP01020018	PYJVKRHLERXAPH-GZVVHSCDSA-N	758.533	10.6	[M+HCOO]-	1 day, 8:03:00	PC(O-14:0/18:3(9Z,12Z,15Z))	1-alkyl,2-acylglycerophosphocholines		New Identification 1
	184	LMGP06010193	MKDJOEIWGGOVAR-UTKITOOOSA-N	902.574	10.61	[M+NH4]+	1 day, 14:05:00	PI(16:1(9Z)/22:4(7Z,10Z,13Z,16Z))	Diacylglycerophosphoinositols		New Identification 1
	185	LMGP04040003	BMBXEUMZUCMMHB-XEJDWOIJSA-N	732.555	10.64	[M+NH4]+	00:00:00	1-tetradecanyl-2-(8-[3]-ladderane-octanyl)-sn-glycero-3-phospho-(1'-sn-glycerol)	Dialkylglycerophosphoglycerols		New Identification 1
	186	LMGP01010490	GMJKBBMXRYZKEP-WYRBGLKBSA-N	776.544	10.65	[M+HCOO]-	1 day, 8:01:00	PC(14:0/18:1(11Z))	Diacylglycerophosphocholines		New Identification 1
	187	LMGP03010030	WTBFLCSPLLEDEM-JIDRGYQWSA-N	786.525	10.66	[M-H]-	1 day, 12:02:00	PS(18:1(9Z)/18:1(9Z))	Diacylglycerophosphoserines		New Identification 1
	188	LMGP10010507	LZMMHVBORAFWAJ-BUMATNHDSA-N	782.57	10.7	[M+NH4]+	1 day, 17:05:00	PA(19:1(9Z)/22:4(7Z,10Z,13Z,16Z))	Diacylglycerophosphates		New Identification 1
	189	LMGL03012651	FCFLHRWIUOTCFY-WBVITSLISA-N	782.731	10.71	[M+NH4]+	1 day, 21:00:00	TG(12:0/12:0/21:0)	Triacylglycerols		New Identification 1
	190	LMGP01010629	IIZPXYDJLKNOIY-LBKRVYFZSA-N	826.558	10.71	[M+HCOO]-	1 day, 12:04:00	PC(16:0/20:4(5E,8E,11E,14E))	Diacylglycerophosphocholines		New Identification 1
	191	LMGP01011355	ZWPOINKEZAPNIC-YGQCGPNASA-N	759.572	10.74	[M+NH4]+	1 day, 9:03:00	PC(13:0/20:3(8Z,11Z,14Z))	Diacylglycerophosphocholines		New Identification 1
	192	LMGP01010645	MWXAIAMSOXOQJK-JIXVGTEKSA-N	808.585	10.75	[M+H]+	1 day, 14:05:00	PC(16:0/22:5(4Z,7Z,10Z,13Z,16Z))	Diacylglycerophosphocholines		New Identification 1
	193	LMSP03010004	QHZIGNLCLJPLCU-QPPIDDCLSA-N	705.591	10.77	[M+H]+	1 day, 10:00:00	SM(d18:0/16:0)	Ceramide phosphocholines (sphingomyelins)		New Identification 1
	194	LMSP03010004	QHZIGNLCLJPLCU-QPPIDDCLSA-N	749.58	10.77	[M+HCOO]-	1 day, 10:00:00	SM(d18:0/16:0)	Ceramide phosphocholines (sphingomyelins)		New Identification 1
	196	LMGP01010645	MWXAIAMSOXOQJK-JIXVGTEKSA-N	808.585	10.78	[M+H]+	1 day, 14:05:00	PC(16:0/22:5(4Z,7Z,10Z,13Z,16Z))	Diacylglycerophosphocholines		New Identification 1
	199	LMGP01011336	XJHXMEGXCYRRPW-HRJWAVGKSA-N	758.569	10.84	[M+H]+	1 day, 10:02:00	PC(12:0/22:2(13Z,16Z))	Diacylglycerophosphocholines		New Identification 1
	200	LMGP01010585	YIESKSYNEFFZIQ-CUXJVTSPSA-N	802.558	10.84	[M+HCOO]-	1 day, 10:02:00	PC(16:0/18:2(10E,12Z))	Diacylglycerophosphocholines		New Identification 1
	201	LMGP01010645	MWXAIAMSOXOQJK-JIXVGTEKSA-N	808.584	10.89	[M+H]+	1 day, 14:05:00	PC(16:0/22:5(4Z,7Z,10Z,13Z,16Z))	Diacylglycerophosphocholines		New Identification 1
	202	LMSP03020011	OMGHQYQULLCXMU-JXGHDCMNSA-N	717.59	10.9	[M+H]+	1 day, 14:01:00	PE-Cer(d14:1(4E)/24:0)	Ceramide phosphoethanolamines		New Identification 1
	203	LMSP03010044	YMQZQHIESOAPQH-JXGHDCMNSA-N	761.58	10.91	[M+HCOO]-	1 day, 11:01:00	SM(d18:1/17:0)	Ceramide phosphocholines (sphingomyelins)		New Identification 1
	204	LMGP01011356	YJBCBZVRGHSHHA-UQBZESFBSA-N	740.522	10.93	[M+H]+	1 day, 9:04:00	PC(13:0/20:4(5Z,8Z,11Z,14Z))	Diacylglycerophosphocholines		New Identification 1
	205	LMGP10010476	HGHZFVJKBVRZOK-HBHXBQSXSA-N	784.585	10.93	[M+NH4]+	1 day, 17:04:00	PA(19:0/22:4(7Z,10Z,13Z,16Z))	Diacylglycerophosphates		New Identification 1
	206	LMGP01012168	YPAZQMWFRMHBBM-CLKMJQEKSA-N	828.573	10.93	[M+HCOO]-	1 day, 12:03:00	PC(18:2(9Z,12Z)/18:1(11Z))	Diacylglycerophosphocholines		New Identification 1
	207	LMGP02010112	UCFUYIHIAGCQOA-JINOUWTBSA-N	738.506	10.93	[M-H]-	1 day, 12:04:00	PE(18:2(6Z,9Z)/18:2(6Z,9Z))	Diacylglycerophosphoethanolamines		New Identification 1
	209	LMGP01011653	HBJOLTVTFPGCMX-XXDURKHJSA-N	778.538	10.95	[M-H]-	1 day, 12:05:00	PC(18:3(6Z,9Z,12Z)/18:2(9Z,12Z))	Diacylglycerophosphocholines		New Identification 1
	210	LMGP01020064	QQQQNYAHSSIZBU-HIQXTUQZSA-N	792.589	10.97	[M+H]+	1 day, 14:06:00	PC(O-16:0/22:6(4Z,7Z,10Z,13Z,16Z,19Z))	1-alkyl,2-acylglycerophosphocholines		New Identification 1
	211	LMGP01010396	QIPBUWAWTWBGPP-DIPNUNPCSA-N	720.553	10.97	[M+H]+	1 day, 7:00:00	PC(10:0/21:0)	Diacylglycerophosphocholines		New Identification 1
	212	LMGP03010883	UZBGQAUYCOMBMI-FBAMSMPZSA-N	884.563	10.99	[M+HCOO]-	1 day, 16:04:00	PS(18:0/22:4(7Z,10Z,13Z,16Z))	Diacylglycerophosphoserines		New Identification 1
	213	LMGP01011543	HQLGKQRQDDOQEJ-QWUAAQRUSA-N	792.554	11	[M-H]-	1 day, 13:05:00	PC(17:1(9Z)/20:4(5Z,8Z,11Z,14Z))	Diacylglycerophosphocholines		New Identification 1
	214	LMGP01011377	BRAPXNOAYHMWEX-JHHJWKSXSA-N	808.585	11	[M+Na]+	1 day, 12:02:00	PC(14:0/22:2(13Z,16Z))	Diacylglycerophosphocholines		New Identification 1
	215	LMGP01012156	BHFJAGXKWFRMSK-ZUSAGPHLSA-N	852.574	11.01	[M+HCOO]-	1 day, 14:05:00	PC(18:1(11Z)/20:4(5Z,8Z,11Z,14Z))	Diacylglycerophosphocholines		New Identification 1
	216	LMGP01011454	LQMPDHJQKQSTGD-AOEGIACOSA-N	764.525	11.02	[M-H]-	1 day, 11:05:00	PC(15:1(9Z)/20:4(5Z,8Z,11Z,14Z))	Diacylglycerophosphocholines		New Identification 1
	217	LMGP01011348	VYIZOJIGQOJWGL-HFWMYYSASA-N	716.528	11.06	[M+H]+	1 day, 7:02:00	PC(13:0/18:2(9Z,12Z))	Diacylglycerophosphocholines		New Identification 1
	218	LMGP01020058	YHSSHPWVFALMBA-IARQOZKNSA-N	766.571	11.06	[M+H]+	1 day, 12:05:00	PC(O-16:0/20:5(5Z,8Z,11Z,14Z,17Z))	1-alkyl,2-acylglycerophosphocholines		New Identification 1
	219	LMGP01011406	LMYYUVAVNWPEPG-GXAHKNHCSA-N	784.585	11.06	[M+H]+	1 day, 12:03:00	PC(14:1(9Z)/22:2(13Z,16Z))	Diacylglycerophosphocholines		New Identification 1
	220	LMGP01010622	XMZFUVYOYPLVOA-VLHUWQDUSA-N	828.573	11.06	[M+HCOO]-	1 day, 12:03:00	PC(16:0/20:3(5Z,8Z,11Z))	Diacylglycerophosphocholines		New Identification 1
	221	LMGP01020058	YHSSHPWVFALMBA-IARQOZKNSA-N	810.561	11.06	[M+HCOO]-	1 day, 12:05:00	PC(O-16:0/20:5(5Z,8Z,11Z,14Z,17Z))	1-alkyl,2-acylglycerophosphocholines		New Identification 1
	222	LMGP02011269	FTCITDHJQWUTEF-QQVMGQLUSA-N	714.506	11.07	[M-H]-	1 day, 8:00:00	PE(16:0(9Cp)/16:0(9Cp))	Diacylglycerophosphoethanolamines		New Identification 1
	223	LMFA07010005	CWCJUHWQOPRDLE-QZQOTICOSA-N	579.534	11.07	[M+HCOO]-	00:00:00	8E-octadecenyl heptadecanoate	Wax monoesters		New Identification 1
	224	LMGP01011353	HILNHYCWLDRSKJ-DPTAKULKSA-N	746.569	11.08	[M+H]+	1 day, 9:01:00	PC(13:0/20:1(11Z))	Diacylglycerophosphocholines		New Identification 1
	225	LMGP01011527	WCHHFVDDZVJOHT-DJEJVYNPSA-N	790.558	11.09	[M+HCOO]-	1 day, 9:01:00	PC(17:1(9Z)/16:0)	Diacylglycerophosphocholines		New Identification 1
	226	LMGP03010883	UZBGQAUYCOMBMI-FBAMSMPZSA-N	838.557	11.13	[M-H]-	1 day, 16:04:00	PS(18:0/22:4(7Z,10Z,13Z,16Z))	Diacylglycerophosphoserines		New Identification 1
	227	LMGP10010336	MZEJDHUPHMYRAO-PRSPJSKQSA-N	772.585	11.15	[M+NH4]+	1 day, 16:03:00	PA(18:1(9Z)/22:2(13Z,16Z))	Diacylglycerophosphates		New Identification 1
	228	LMGP02010048	GKAFCSRKMWFPSJ-RJXNKANHSA-N	740.52	11.15	[M-H]-	1 day, 12:03:00	PE(18:1(9Z)/18:2(9Z,12Z))	Diacylglycerophosphoethanolamines		New Identification 1
	229	LMGP06010957	YOBFISPJJWPPTK-JUCSSFOXSA-N	863.561	11.18	[M-H]-	1 day, 12:01:00	PI(18:0/18:1(9Z))	Diacylglycerophosphoinositols		New Identification 1
	230	LMGP01011328	ISFOPOGKBOMRIJ-PLOGQBHYSA-N	762.528	11.2	[M+HCOO]-	1 day, 7:01:00	PC(12:0/19:1(9Z))	Diacylglycerophosphocholines		New Identification 1
	231	LMGP03010938	WTCAPADZSNOQRY-AARKOHAPSA-N	764.543	11.22	[M+H]+	1 day, 10:00:00	PS(12:0/22:0)	Diacylglycerophosphoserines		New Identification 1
	232	LMGP01020054	DUUSFCFZBREELS-SEHARXJXSA-N	768.59	11.22	[M+H]+	1 day, 12:04:00	PC(O-16:0/20:4(5E,8E,11E,14E))	1-alkyl,2-acylglycerophosphocholines		New Identification 1
	233	LMGP01020015	LZRRAULJOVYLHT-LDLOPFEMSA-N	742.569	11.22	[M+Na]+	1 day, 8:00:00	PC(O-14:0/18:0)	1-alkyl,2-acylglycerophosphocholines		New Identification 1
	234	LMGP01020270	XCCONPVPHCCYNF-KPFPPAHTSA-N	812.578	11.22	[M+HCOO]-	1 day, 12:04:00	PC(O-18:2(9Z,12Z)/18:2(9Z,12Z))	1-alkyl,2-acylglycerophosphocholines		New Identification 1
	236	LMGP01020257	AXCLECQLCBWNLZ-KZZBVOOISA-N	786.562	11.22	[M+HCOO]-	1 day, 10:03:00	PC(O-16:1(9Z)/18:2(9Z,12Z))	1-alkyl,2-acylglycerophosphocholines		New Identification 1
	237	LMGP01020066	VGMPOLIXNOOTMT-HEYUSFSCSA-N	794.605	11.28	[M+H]+	1 day, 14:05:00	PC(O-16:0/22:5(7Z,10Z,13Z,16Z,19Z))	1-alkyl,2-acylglycerophosphocholines		New Identification 1
	238	LMGP10010336	MZEJDHUPHMYRAO-PRSPJSKQSA-N	772.585	11.28	[M+NH4]+	1 day, 16:03:00	PA(18:1(9Z)/22:2(13Z,16Z))	Diacylglycerophosphates		New Identification 1
	239	LMGP01011561	IWVKTDGDSGYDKO-SAYJRJQVSA-N	816.573	11.29	[M+HCOO]-	1 day, 11:02:00	PC(17:2(9Z,12Z)/18:0)	Diacylglycerophosphocholines		New Identification 1
	240	LMGP01020066	VGMPOLIXNOOTMT-HEYUSFSCSA-N	838.593	11.29	[M+HCOO]-	1 day, 14:05:00	PC(O-16:0/22:5(7Z,10Z,13Z,16Z,19Z))	1-alkyl,2-acylglycerophosphocholines		New Identification 1
	241	LMGP03010025	AJFWREUFUPEYII-PAHWMLEVSA-N	788.544	11.3	[M-H]-	1 day, 12:01:00	PS(18:0/18:1(9Z))	Diacylglycerophosphoserines		New Identification 1
	242	LMGP03010106	SOLVNLCWINQLTO-PKLZGDRMSA-N	790.559	11.32	[M+H]+	1 day, 12:01:00	PS(14:0/22:1(11Z))	Diacylglycerophosphoserines		New Identification 1
	243	LMGP02020095	NTBDNAWCQLUDHG-CEGBOXLASA-N	724.527	11.34	[M+H]+	1 day, 12:05:00	PE(O-16:0/20:5(5Z,8Z,11Z,14Z,17Z))	1-alkyl,2-acylglycerophosphoethanolamines		New Identification 1
	244	LMGP01011376	GRVAZAHVKYBEPF-KNWKQHDPSA-N	810.6	11.34	[M+Na]+	1 day, 12:01:00	PC(14:0/22:1(11Z))	Diacylglycerophosphocholines		New Identification 1
	245	LMGP02030093	UUYSKERSKRMYME-MAIXUNBTSA-N	722.51	11.34	[M-H]-	1 day, 12:04:00	PE(P-16:0/20:4(5Z,8Z,11Z,14Z))	1-(1Z-alkenyl),2-acylglycerophosphoethanolamines		New Identification 1
	246	LMGP01010821	FAUYAENFVCNTAL-PFFNLMTBSA-N	834.601	11.35	[M+H]+	1 day, 16:06:00	PC(18:0/22:6(4Z,7Z,10Z,13Z,16Z,19Z))	Diacylglycerophosphocholines		New Identification 1
	247	LMGP01010821	FAUYAENFVCNTAL-PFFNLMTBSA-N	878.583	11.36	[M+HCOO]-	1 day, 16:06:00	PC(18:0/22:6(4Z,7Z,10Z,13Z,16Z,19Z))	Diacylglycerophosphocholines		New Identification 1
	248	LMGP01020039	IQACMFWAGALEAQ-WESJWMGVSA-N	744.591	11.36	[M+H]+	1 day, 10:02:00	PC(O-16:0/18:2(9Z,12Z))	1-alkyl,2-acylglycerophosphocholines		New Identification 1
	249	LMGP04010462	JZNIUPARRMLBCB-RIZVLYKNSA-N	789.573	11.37	[M-H]-	1 day, 13:01:00	PG(19:0/18:1(9Z))	Diacylglycerophosphoglycerols		New Identification 1
	250	LMSP03020013	PBJQROPNJJQVIY-YJFXYUILSA-N	731.607	11.38	[M+H]+	1 day, 15:01:00	PE-Cer(d14:1(4E)/25:0)	Ceramide phosphoethanolamines		New Identification 1
	251	LMSP03010052	CYAOJEYKBPRRNW-YJFXYUILSA-N	775.594	11.39	[M+HCOO]-	1 day, 12:01:00	SM(d16:1/20:0)	Ceramide phosphocholines (sphingomyelins)		New Identification 1
	252	LMGP06010075	VAGLDOJXBQJDIF-KKWXRISTSA-N	880.589	11.41	[M+NH4]+	1 day, 12:02:00	PI(14:0/22:2(13Z,16Z))	Diacylglycerophosphoinositols		New Identification 1
	253	LMGP02020020	JJMPYAHUHHQAJB-FYOCAXJLSA-N	750.542	11.42	[M+H]+	1 day, 14:06:00	PE(O-16:0/22:6(4Z,7Z,10Z,13Z,16Z,19Z))	1-alkyl,2-acylglycerophosphoethanolamines		New Identification 1
	254	LMGP10010155	OQJSVTZDBNFUQI-OQHNRNOKSA-N	734.571	11.43	[M+NH4]+	1 day, 13:01:00	PA(15:0/22:1(11Z))	Diacylglycerophosphates		New Identification 1
	255	LMGP01011384	ANKCYRKQDLQXGL-MRDDHZETSA-N	748.526	11.43	[M+HCOO]-	1 day, 6:01:00	PC(14:1(9Z)/16:0)	Diacylglycerophosphocholines		New Identification 1
	256	LMGP01010564	KILNVBDSWZSGLL-KXQOOQHDSA-N	778.557	11.43	[M+HCOO]-	1 day, 8:00:00	PC(16:0/16:0)	Diacylglycerophosphocholines		New Identification 1
	257	LMGP01020053	VYKSGWCIVDQIQR-MEAIPJDCSA-N	770.606	11.44	[M+H]+	1 day, 12:03:00	PC(O-16:0/20:3(8Z,11Z,14Z))	1-alkyl,2-acylglycerophosphocholines		New Identification 1
	258	LMPK12112623	BDLZZWXHVPQDMW-XHOQVIGFSA-N	760.923	11.53	[M+2O-4H+H]+	00:00:00	Rhamnetin 3'-glucuronide-3,5,4'-trisulfate	Flavones and Flavonols		New Identification 1
	259	LMSP03010058	KPTCFDRXDCXXSG-GKAOGSCXSA-N	801.61	11.53	[M+HCOO]-	1 day, 14:02:00	SM(d16:1/22:1)	Ceramide phosphocholines (sphingomyelins)		New Identification 1
	261	LMGP01011335	YGJFBNYJQXQTMU-VYOBOKEXSA-N	760.585	11.53	[M+H]+	1 day, 10:01:00	PC(12:0/22:1(11Z))	Diacylglycerophosphocholines		New Identification 1
	262	LMGP01010575	AEPVLLKGEBHLEJ-CRZTYIBISA-N	804.572	11.53	[M+HCOO]-	1 day, 10:01:00	PC(16:0/18:1(11E))	Diacylglycerophosphocholines		New Identification 1
	263	LMSP03010058	KPTCFDRXDCXXSG-GKAOGSCXSA-N	757.621	11.54	[M+H]+	1 day, 14:02:00	SM(d16:1/22:1)	Ceramide phosphocholines (sphingomyelins)		New Identification 1
	264	LMGP01010642	IRWRFKUTKSUFST-MDYGELLQSA-N	810.602	11.6	[M+H]+	1 day, 14:04:00	PC(16:0/22:4(7Z,10Z,13Z,16Z))	Diacylglycerophosphocholines		New Identification 1
	265	LMGP01010802	PSVRFUPOQYJOOZ-QNPWAGBNSA-N	854.588	11.61	[M+HCOO]-	1 day, 14:04:00	PC(18:0/20:4(5Z,8Z,11Z,14Z))	Diacylglycerophosphocholines		New Identification 1
	266	LMGP10010506	XZVPNSBCQQBZLB-RNDHPGFTSA-N	786.601	11.63	[M+NH4]+	1 day, 17:03:00	PA(19:1(9Z)/22:2(13Z,16Z))	Diacylglycerophosphates		New Identification 1
	267	LMGP01010816	GLPAGCOJQYNMCC-NEEAVLKMSA-N	836.616	11.63	[M+H]+	1 day, 16:05:00	PC(18:0/22:5(4Z,7Z,10Z,13Z,16Z))	Diacylglycerophosphocholines		New Identification 1
	268	LMGP01011469	ZRTZULWIAWDUBY-UXSLIEDSSA-N	830.587	11.64	[M+HCOO]-	1 day, 12:02:00	PC(16:0/20:2(11Z,14Z))	Diacylglycerophosphocholines		New Identification 1
	269	LMSP02010036	DLTXHYMYPKOZOA-TURZORIXSA-N	582.509	11.64	[M+HCOO]-	1 day, 10:01:00	Cer(d14:1/20:0)	N-acylsphingosines (ceramides)		New Identification 1
	270	LMSP03010053	YFAPMGSREHKRHM-IOLBBIBUSA-N	733.621	11.74	[M+H]+	1 day, 12:00:00	SM(d16:0/20:0)	Ceramide phosphocholines (sphingomyelins)		New Identification 1
	271	LMGP01011377	BRAPXNOAYHMWEX-JHHJWKSXSA-N	786.601	11.75	[M+H]+	1 day, 12:02:00	PC(14:0/22:2(13Z,16Z))	Diacylglycerophosphocholines		New Identification 1
	273	LMGP01010764	GEBIVJZAMTZGNL-PQZYZDDCSA-N	830.587	11.75	[M+HCOO]-	1 day, 12:02:00	PC(18:0/18:2(10Z,12Z))	Diacylglycerophosphocholines		New Identification 1
	274	LMGP01011496	IHEXWEKEFCKFEL-UTIGHQPQSA-N	812.616	11.77	[M+H]+	1 day, 14:03:00	PC(16:1(9Z)/22:2(13Z,16Z))	Diacylglycerophosphocholines		New Identification 1
	275	LMGP02010378	VGJRGMNZXWWJBH-OTMQOFQLSA-N	718.543	11.8	[M+H]+	1 day, 10:01:00	PE(12:0/22:1(11Z))	Diacylglycerophosphoethanolamines		New Identification 1
	276	LMGP02010010	LYJWNHGFGVVCAO-IEHWZJNJSA-N	716.52	11.81	[M-H]-	1 day, 10:01:00	PE(16:0/18:1(11Z))	Diacylglycerophosphoethanolamines		New Identification 1
	277	LMGP02010116	SQGZFCFLUVPOSZ-IVQYLSTHSA-N	768.555	11.86	[M+H]+	1 day, 14:04:00	PE(16:0/22:4(7Z,10Z,13Z,16Z))	Diacylglycerophosphoethanolamines		New Identification 1
	278	LMGP02010129	ANRKEHNWXKCXDB-GKGUFKCQSA-N	766.536	11.86	[M-H]-	1 day, 14:04:00	PE(18:0/20:4(5E,8E,11E,14E))	Diacylglycerophosphoethanolamines		New Identification 1
	279	LMGP01011359	HZGJFGZQULCHMC-XUUAZBNISA-N	774.6	11.87	[M+H]+	1 day, 11:01:00	PC(13:0/22:1(11Z))	Diacylglycerophosphocholines		New Identification 1
	280	LMGP01020016	KKCGBTJTPQETOY-KUNNKMQBSA-N	718.57	11.87	[M+H]+	1 day, 8:01:00	PC(O-14:0/18:1(9Z))	1-alkyl,2-acylglycerophosphocholines		New Identification 1
	281	LMGP02010109	PFJVXUYPMJAMEJ-MLEXSCAZSA-N	742.536	11.89	[M-H]-	1 day, 12:02:00	PE(18:1(6Z)/18:1(6Z))	Diacylglycerophosphoethanolamines		New Identification 1
	282	LMSP03010055	HAFQHLHNPJDAGB-MAJDXUCPSA-N	745.618	11.9	[M+H]+	1 day, 13:01:00	SM(d18:1/19:0)	Ceramide phosphocholines (sphingomyelins)		New Identification 1
	283	LMGP06020084	CPWBMXQIYVQUOY-OMGKHHFPSA-N	914.61	11.9	[M+NH4]+	1 day, 16:06:00	PI(O-18:0/22:6(4Z,7Z,10Z,13Z,16Z,19Z))	1-alkyl,2-acylglycerophosphoinositols		New Identification 1
	284	LMGP03010527	PHBYEBHZTMLLLN-BYSCPRHXSA-N	912.595	11.91	[M+HCOO]-	1 day, 18:04:00	PS(20:0/22:4(7Z,10Z,13Z,16Z))	Diacylglycerophosphoserines		New Identification 1
	285	LMGP03020080	RIYHSEZNQJTWAJ-AMAPPZPBSA-N	750.559	11.91	[M+H]+	1 day, 10:00:00	PS(O-16:0/18:0)	1-alkyl,2-acylglycerophosphoserines		New Identification 1
	286	LMGP04010991	GNWIBIDKLVNWES-OQIMXIDESA-N	707.49	11.91	[M+H]+	1 day, 6:00:00	PG(14:0/16:0(9Cp))	Diacylglycerophosphoglycerols		New Identification 1
	287	LMGP03020002	UJEVNPCKESBVQY-SAIUNTKASA-N	680.48	11.92	[M+H]+	1 day, 5:00:00	PS(O-16:0/13:0)	1-alkyl,2-acylglycerophosphoserines		New Identification 1
	288	LMGP03020082	KFFLJSDTDQAJPD-XDSPJLLDSA-N	722.525	11.92	[M+H]+	1 day, 8:00:00	PS(O-16:0/16:0)	1-alkyl,2-acylglycerophosphoserines		New Identification 1
	289	LMGP03020081	DPYPMKYYOKABSS-AARKOHAPSA-N	736.543	11.92	[M+H]+	1 day, 9:00:00	PS(O-16:0/17:0)	1-alkyl,2-acylglycerophosphoserines		New Identification 1
	291	LMGP03020005	OHIPNGBMAJNIFN-GPOMZPHUSA-N	708.512	11.92	[M+H]+	1 day, 7:00:00	PS(O-16:0/15:0)	1-alkyl,2-acylglycerophosphoserines		New Identification 1
	292	LMGP01010816	GLPAGCOJQYNMCC-NEEAVLKMSA-N	836.616	11.97	[M+H]+	1 day, 16:05:00	PC(18:0/22:5(4Z,7Z,10Z,13Z,16Z))	Diacylglycerophosphocholines		New Identification 1
	293	LMGP01020039	IQACMFWAGALEAQ-WESJWMGVSA-N	744.585	11.98	[M+H]+	1 day, 10:02:00	PC(O-16:0/18:2(9Z,12Z))	1-alkyl,2-acylglycerophosphocholines		New Identification 1
	294	LMGP01011496	IHEXWEKEFCKFEL-UTIGHQPQSA-N	812.617	12	[M+H]+	1 day, 14:03:00	PC(16:1(9Z)/22:2(13Z,16Z))	Diacylglycerophosphocholines		New Identification 1
	295	LMGP01030128	MVDFTRYOOPZXII-JEPFLRBFSA-N	788.579	12	[M+HCOO]-	1 day, 10:01:00	PC(P-16:0/18:1(11Z))	1-(1Z-alkenyl),2-acylglycerophosphocholines		New Identification 1
	296	LMGP01020066	VGMPOLIXNOOTMT-HEYUSFSCSA-N	794.605	12.01	[M+H]+	1 day, 14:05:00	PC(O-16:0/22:5(7Z,10Z,13Z,16Z,19Z))	1-alkyl,2-acylglycerophosphocholines		New Identification 1
	297	LMGP01011359	HZGJFGZQULCHMC-XUUAZBNISA-N	774.6	12.01	[M+H]+	1 day, 11:01:00	PC(13:0/22:1(11Z))	Diacylglycerophosphocholines		New Identification 1
	298	LMGP01020015	LZRRAULJOVYLHT-LDLOPFEMSA-N	720.59	12.01	[M+H]+	1 day, 8:00:00	PC(O-14:0/18:0)	1-alkyl,2-acylglycerophosphocholines		New Identification 1
	300	LMGP01010795	CXHPMDBXIXXMJY-RSQXMHELSA-N	856.604	12.04	[M+HCOO]-	1 day, 14:03:00	PC(18:0/20:3(5Z,11Z,14Z))	Diacylglycerophosphocholines		New Identification 1
	301	LMGP02010044	YDTWOEYVDRKKCR-KNERPIHHSA-N	742.536	12.05	[M-H]-	1 day, 12:02:00	PE(18:0/18:2(9Z,12Z))	Diacylglycerophosphoethanolamines		New Identification 1
	302	LMGP01011531	NRFKKHIDJBTKQM-SLHRHHANSA-N	818.588	12.05	[M+HCOO]-	1 day, 11:01:00	PC(17:1(9Z)/18:0)	Diacylglycerophosphocholines		New Identification 1
	303	LMGP01020015	LZRRAULJOVYLHT-LDLOPFEMSA-N	764.578	12.06	[M+HCOO]-	1 day, 8:00:00	PC(O-14:0/18:0)	1-alkyl,2-acylglycerophosphocholines		New Identification 1
	304	LMGP02030005	FIJFPUAJUDAZEY-MNDXXDKYSA-N	774.543	12.06	[M-H]-	1 day, 16:06:00	PE(P-18:0/22:6(4Z,7Z,10Z,13Z,16Z,19Z))	1-(1Z-alkenyl),2-acylglycerophosphoethanolamines		New Identification 1
	305	LMGP02030033	KHJSJYFSBVDACH-LNCIMUPZSA-N	750.541	12.07	[M-H]-	1 day, 14:04:00	PE(P-16:0/22:4(7Z,10Z,13Z,16Z))	1-(1Z-alkenyl),2-acylglycerophosphoethanolamines		New Identification 1
	306	LMGP10030074	UYVFVTMZSVJHHD-KOJXWNQLSA-N	746.606	12.11	[M+NH4]+	1 day, 15:01:00	PA(P-20:0/19:1(9Z))	1-(1Z-alkenyl),2-acylglycerophosphates		New Identification 1
	307	LMGP01020003	SIEDNCDNGMIKST-IYEJTHTFSA-N	790.593	12.14	[M+HCOO]-	1 day, 10:01:00	PC(O-16:0/18:1(9Z))	1-alkyl,2-acylglycerophosphocholines		New Identification 1
	308	LMGP01020192	AARXMRRIHQKKME-DEQAVREKSA-N	796.622	12.18	[M+H]+	1 day, 14:04:00	PC(O-16:0/22:4(7Z,10Z,13Z,16Z))	1-alkyl,2-acylglycerophosphocholines		New Identification 1
	309	LMGP01020188	ZYLPVUZBZNMVMR-ZBBHDILGSA-N	772.622	12.18	[M+H]+	1 day, 12:02:00	PC(O-16:0/20:2(11Z,14Z))	1-alkyl,2-acylglycerophosphocholines		New Identification 1
	310	LMGP01020100	GBNPCIWXLWZJGA-RIBNYSSJSA-N	840.608	12.23	[M+HCOO]-	1 day, 14:04:00	PC(O-18:0/20:4(5E,8E,11E,14E))	1-alkyl,2-acylglycerophosphocholines		New Identification 1
	311	LMGP01010813	AXZGUCXCTZMPTR-UVGACIQRSA-N	838.633	12.29	[M+H]+	1 day, 16:04:00	PC(18:0/22:4(7Z,10Z,13Z,16Z))	Diacylglycerophosphocholines		New Identification 1
	312	LMGP02030003	URPXXNCTXCOATD-FXMFQVEGSA-N	752.559	12.32	[M+H]+	1 day, 14:04:00	PE(P-18:0/20:4(5Z,8Z,11Z,14Z))	1-(1Z-alkenyl),2-acylglycerophosphoethanolamines		New Identification 1
	313	LMGP02030095	ZVVYJAAMWXATNY-PRWZWGSOSA-N	700.525	12.33	[M-H]-	1 day, 10:01:00	PE(P-16:0/18:1(9Z))	1-(1Z-alkenyl),2-acylglycerophosphoethanolamines		New Identification 1
	314	LMGP01020188	ZYLPVUZBZNMVMR-ZBBHDILGSA-N	772.621	12.35	[M+H]+	1 day, 12:02:00	PC(O-16:0/20:2(11Z,14Z))	1-alkyl,2-acylglycerophosphocholines		New Identification 1
	315	LMGP02030003	URPXXNCTXCOATD-FXMFQVEGSA-N	750.54	12.36	[M-H]-	1 day, 14:04:00	PE(P-18:0/20:4(5Z,8Z,11Z,14Z))	1-(1Z-alkenyl),2-acylglycerophosphoethanolamines		New Identification 1
	316	LMGP01040093	RUDBJYGESDFYQH-RCDQLJJXSA-N	785.653	12.39	[M+NH4]+	00:00:00	1-(10-methylhexadecanyl)-2-(8-[3]-ladderane-octanyl)-sn-glycerophosphocholine	Dialkylglycerophosphocholines		New Identification 1
	317	LMGP10010243	AMEJXMCURRSDQK-VYOBOKEXSA-N	762.602	12.41	[M+NH4]+	1 day, 15:01:00	PA(17:0/22:1(11Z))	Diacylglycerophosphates		New Identification 1
	318	LMSP03010061	XNBRFUCJENKXCT-SVLGDMRNSA-N	759.638	12.42	[M+H]+	1 day, 14:01:00	SM(d16:1/22:0)	Ceramide phosphocholines (sphingomyelins)		New Identification 1
	319	LMSP03010071	FOULCGVQZYQEQM-DNXGLLHMSA-N	829.639	12.42	[M+HCOO]-	1 day, 16:02:00	SM(d16:1/24:1)	Ceramide phosphocholines (sphingomyelins)		New Identification 1
	320	LMGP01010742	BYSIMVBIJVBVPA-RRHRGVEJSA-N	806.588	12.45	[M+HCOO]-	1 day, 10:00:00	PC(18:0/16:0)	Diacylglycerophosphocholines		New Identification 1
	321	LMSP03010061	XNBRFUCJENKXCT-SVLGDMRNSA-N	803.624	12.45	[M+HCOO]-	1 day, 14:01:00	SM(d16:1/22:0)	Ceramide phosphocholines (sphingomyelins)		New Identification 1
	322	LMGP01011376	GRVAZAHVKYBEPF-KNWKQHDPSA-N	788.617	12.52	[M+H]+	1 day, 12:01:00	PC(14:0/22:1(11Z))	Diacylglycerophosphocholines		New Identification 1
	323	LMSP03010080	TXFLWJQVQCDUDZ-BRUGZULGSA-N	811.67	12.52	[M+H]+	1 day, 18:03:00	SM(d18:2/24:1)	Ceramide phosphocholines (sphingomyelins)		New Identification 1
	324	LMGP01010750	AEAMHDRXCYEOCU-HTDYWKJCSA-N	832.604	12.55	[M+HCOO]-	1 day, 12:01:00	PC(18:0/18:1(11Z))	Diacylglycerophosphocholines		New Identification 1
	325	LMGP01011472	YDPRTRLGCLYYCF-PCBXQKGDSA-N	814.637	12.55	[M+H]+	1 day, 14:02:00	PC(16:0/22:2(13Z,16Z))	Diacylglycerophosphocholines		New Identification 1
	326	LMSP03010080	TXFLWJQVQCDUDZ-BRUGZULGSA-N	855.655	12.56	[M+HCOO]-	1 day, 18:03:00	SM(d18:2/24:1)	Ceramide phosphocholines (sphingomyelins)		New Identification 1
	327	LMGP01040093	RUDBJYGESDFYQH-RCDQLJJXSA-N	785.653	12.57	[M+NH4]+	00:00:00	1-(10-methylhexadecanyl)-2-(8-[3]-ladderane-octanyl)-sn-glycerophosphocholine	Dialkylglycerophosphocholines		New Identification 1
	328	LMSP03010071	FOULCGVQZYQEQM-DNXGLLHMSA-N	829.641	12.62	[M+HCOO]-	1 day, 16:02:00	SM(d16:1/24:1)	Ceramide phosphocholines (sphingomyelins)		New Identification 1
	329	LMGP01011472	YDPRTRLGCLYYCF-PCBXQKGDSA-N	814.633	12.64	[M+H]+	1 day, 14:02:00	PC(16:0/22:2(13Z,16Z))	Diacylglycerophosphocholines		New Identification 1
	330	LMSP03010080	TXFLWJQVQCDUDZ-BRUGZULGSA-N	811.669	12.64	[M+H]+	1 day, 18:03:00	SM(d18:2/24:1)	Ceramide phosphocholines (sphingomyelins)		New Identification 1
	331	LMSP02010038	ZEQGGWNOJHBYRD-NXCSZAMKSA-N	610.54	12.67	[M+HCOO]-	1 day, 12:01:00	Cer(d14:1/22:0)	N-acylsphingosines (ceramides)		New Identification 1
	332	LMGP02010301	WSWNJUNALUVXPR-BKXBVWNCSA-N	744.553	12.69	[M-H]-	1 day, 12:01:00	PE(18:0/18:1(7Z))	Diacylglycerophosphoethanolamines		New Identification 1
	333	LMGP03010320	CINDYKHVKZDXKS-WYAZBJGBSA-N	890.607	12.71	[M+HCOO]-	1 day, 16:01:00	PS(18:0/22:1(11Z))	Diacylglycerophosphoserines		New Identification 1
	334	LMGL02010200	FASMRHWOTINWGZ-QLKFWGTOSA-N	707.653	12.72	[M-H]-	1 day, 18:00:00	DG(20:0/22:0/0:0)	Diacylglycerols		New Identification 1
	335	LMSP03010074	POQOEIGODOXWFL-HIMVLHDZSA-N	843.655	12.72	[M+HCOO]-	1 day, 17:02:00	SM(d17:1/24:1)	Ceramide phosphocholines (sphingomyelins)		New Identification 1
	336	LMSP03010065	DZDNLWWCTCDASI-QVDCKBILSA-N	817.64	12.74	[M+HCOO]-	1 day, 15:01:00	SM(d16:1/23:0)	Ceramide phosphocholines (sphingomyelins)		New Identification 1
	337	LMGP02030061	TVTRPEJBOGUHBJ-IKHSQHJKSA-N	778.574	12.77	[M-H]-	1 day, 16:04:00	PE(P-18:0/22:4(7Z,10Z,13Z,16Z))	1-(1Z-alkenyl),2-acylglycerophosphoethanolamines		New Identification 1
	338	LMGP01020086	GTFLTTXDLGEBAI-VQJSHJPSSA-N	792.609	12.78	[M+HCOO]-	1 day, 10:00:00	PC(O-18:0/16:0)	1-alkyl,2-acylglycerophosphocholines		New Identification 1
	339	LMSP03010074	POQOEIGODOXWFL-HIMVLHDZSA-N	843.656	12.8	[M+HCOO]-	1 day, 17:02:00	SM(d17:1/24:1)	Ceramide phosphocholines (sphingomyelins)		New Identification 1
	340	LMGP02010419	LUWRLPMWDWDVAR-OZQCKNKTSA-N	746.57	12.8	[M+H]+	1 day, 12:01:00	PE(14:0/22:1(11Z))	Diacylglycerophosphoethanolamines		New Identification 1
	341	LMSP03010074	POQOEIGODOXWFL-HIMVLHDZSA-N	799.669	12.92	[M+H]+	1 day, 17:02:00	SM(d17:1/24:1)	Ceramide phosphocholines (sphingomyelins)		New Identification 1
	342	LMFA07010030	URTNIMYASFIGMX-PEZBUJJGSA-N	663.627	12.93	[M+HCOO]-	00:00:00	Hexacosanyl palmitoleate	Wax monoesters		New Identification 1
	343	LMSP03010065	DZDNLWWCTCDASI-QVDCKBILSA-N	773.651	12.96	[M+H]+	1 day, 15:01:00	SM(d16:1/23:0)	Ceramide phosphocholines (sphingomyelins)		New Identification 1
	344	LMGP02030004	XVYPOHCSLJZFED-QZEVRULJSA-N	728.559	13.02	[M-H]-	1 day, 12:01:00	PE(P-18:0/18:1(9Z))	1-(1Z-alkenyl),2-acylglycerophosphoethanolamines		New Identification 1
	345	LMGP02020084	AJTLGNXEKDSRHQ-JWXPWAJASA-N	780.59	13.05	[M+H]+	1 day, 16:05:00	PE(O-20:0/20:5(5Z,8Z,11Z,14Z,17Z))	1-alkyl,2-acylglycerophosphoethanolamines		New Identification 1
	346	LMGP10020059	WQHKVJJCGGQPJM-AUGFQVQNSA-N	748.622	13.06	[M+NH4]+	1 day, 15:01:00	PA(O-20:0/19:1(9Z))	1-alkyl,2-acylglycerophosphates		New Identification 1
	347	LMSP03010074	POQOEIGODOXWFL-HIMVLHDZSA-N	799.669	13.11	[M+H]+	1 day, 17:02:00	SM(d17:1/24:1)	Ceramide phosphocholines (sphingomyelins)		New Identification 1
	348	LMSP03010007	WKZHECFHXLTOLJ-QYKFWSDSSA-N	857.67	13.11	[M+HCOO]-	1 day, 18:02:00	SM(d18:1/24:1(15Z))	Ceramide phosphocholines (sphingomyelins)		New Identification 1
	349	LMGP01020187	RZVLQGOIANISBO-GRVDSVFJSA-N	774.638	13.18	[M+H]+	1 day, 12:01:00	PC(O-16:0/20:1(11Z))	1-alkyl,2-acylglycerophosphocholines		New Identification 1
	350	LMSP03010073	ZMVICCPXQQIKAC-TWKUQIQBSA-N	831.655	13.19	[M+HCOO]-	1 day, 16:01:00	SM(d16:1/24:0)	Ceramide phosphocholines (sphingomyelins)		New Identification 1
	351	LMSP03010007	WKZHECFHXLTOLJ-QYKFWSDSSA-N	813.685	13.28	[M+H]+	1 day, 18:02:00	SM(d18:1/24:1(15Z))	Ceramide phosphocholines (sphingomyelins)		New Identification 1
	352	LMSP03010007	WKZHECFHXLTOLJ-QYKFWSDSSA-N	857.672	13.34	[M+HCOO]-	1 day, 18:02:00	SM(d18:1/24:1(15Z))	Ceramide phosphocholines (sphingomyelins)		New Identification 1
	353	LMGP10020037	BRNNIAKTNFKUHP-AOAMHAGXSA-N	730.576	13.34	[M+NH4]+	1 day, 14:03:00	PA(O-18:0/20:3(8Z,11Z,14Z))	1-alkyl,2-acylglycerophosphates		New Identification 1
	354	LMSP03010007	WKZHECFHXLTOLJ-QYKFWSDSSA-N	813.686	13.43	[M+H]+	1 day, 18:02:00	SM(d18:1/24:1(15Z))	Ceramide phosphocholines (sphingomyelins)		New Identification 1
	355	LMSP03010073	ZMVICCPXQQIKAC-TWKUQIQBSA-N	787.67	13.49	[M+H]+	1 day, 16:01:00	SM(d16:1/24:0)	Ceramide phosphocholines (sphingomyelins)		New Identification 1
	357	LMSP03010007	WKZHECFHXLTOLJ-QYKFWSDSSA-N	813.685	13.65	[M+H]+	1 day, 18:02:00	SM(d18:1/24:1(15Z))	Ceramide phosphocholines (sphingomyelins)		New Identification 1
	358	LMSP03010076	LQSSZIQDYCHSLD-NMIJJABPSA-N	845.671	13.75	[M+HCOO]-	1 day, 17:01:00	SM(d16:1/25:0)	Ceramide phosphocholines (sphingomyelins)		New Identification 1
	359	LMSP03010022	FONAXCRWZQFJHY-JCGOJSMZSA-N	789.685	13.89	[M+H]+	1 day, 16:00:00	SM(d18:0/22:0)	Ceramide phosphocholines (sphingomyelins)		New Identification 1
	360	LMGP01040096	PDLWWSXXUDBTGW-GETLXZDCSA-N	827.701	13.98	[M+NH4]+	00:00:00	1-(2E,6E-phytadienyl)-2-(2E,6E-phytadienyl)-sn-glycero-3-phosphocholine	Dialkylglycerophosphocholines		New Identification 1
	361	LMSP03010009	YXEXWUZHFGYOHJ-UOJCCMJYSA-N	885.704	14.23	[M+HCOO]-	1 day, 20:02:00	SM(d18:1/26:1(17Z))	Ceramide phosphocholines (sphingomyelins)		New Identification 1
	362	LMSP03010023	XZBDYCJQWJNNJB-CFLZVKAOSA-N	859.688	14.32	[M+HCOO]-	1 day, 18:01:00	SM(d18:0/24:1(15Z))	Ceramide phosphocholines (sphingomyelins)		New Identification 1
	363	LMSP03010009	YXEXWUZHFGYOHJ-UOJCCMJYSA-N	841.716	14.52	[M+H]+	1 day, 20:02:00	SM(d18:1/26:1(17Z))	Ceramide phosphocholines (sphingomyelins)		New Identification 1
	364	LMSP03010023	XZBDYCJQWJNNJB-CFLZVKAOSA-N	815.701	14.62	[M+H]+	1 day, 18:01:00	SM(d18:0/24:1(15Z))	Ceramide phosphocholines (sphingomyelins)		New Identification 1
	365	LMSP02010009	VJSBNBBOSZJDKB-KPEYJIHVSA-N	692.617	14.65	[M+HCOO]-	1 day, 18:02:00	Cer(d18:1/24:1(15Z))	N-acylsphingosines (ceramides)		New Identification 1
	366	LMSP02010042	ASKHOXZWEDLQAR-GLQCRSEXSA-N	666.601	14.71	[M+HCOO]-	1 day, 16:01:00	Cer(d14:1/26:0)	N-acylsphingosines (ceramides)		New Identification 1
	367	LMSP02010009	VJSBNBBOSZJDKB-KPEYJIHVSA-N	692.616	14.87	[M+HCOO]-	1 day, 18:02:00	Cer(d18:1/24:1(15Z))	N-acylsphingosines (ceramides)		New Identification 1
	368	LMSP02010009	VJSBNBBOSZJDKB-KPEYJIHVSA-N	648.63	14.92	[M+H]+	1 day, 18:02:00	Cer(d18:1/24:1(15Z))	N-acylsphingosines (ceramides)		New Identification 1
	369	LMSP00000016	ILZRBDCCCUQGLC-ZESVVUHVSA-N	630.619	14.92	[M+Na]+	1 day, 16:00:00	Cer(m18:0/22:0)	Other Sphingolipids		New Identification 1
	370	LMFA07010168	FTWQNDJWUSTNNM-YABKDYGWSA-N	604.602	14.98	[M+NH4]+	00:00:00	Behenyl linolenate	Wax monoesters		New Identification 1
	371	LMSP03010024	SMJLGESYPKPRNU-CRCOQUFZSA-N	817.716	15.01	[M+H]+	1 day, 18:00:00	SM(d18:0/24:0)	Ceramide phosphocholines (sphingomyelins)		New Identification 1
	373	LMSP03010027	JONXXLXMISNQNG-BXMSAMRLSA-N	829.715	15.18	[M+H]+	1 day, 19:01:00	SM(d18:1/25:0)	Ceramide phosphocholines (sphingomyelins)		New Identification 1
	374	LMSP02010021	NAJHAHQNQCNWOP-PUYNVXOJSA-N	680.618	15.31	[M+HCOO]-	1 day, 17:01:00	Cer(d18:1/23:0)	N-acylsphingosines (ceramides)		New Identification 1
	375	LMSP03010025	GJNFQXJWAFBKPJ-DMATYJAJSA-N	887.718	15.51	[M+HCOO]-	1 day, 20:01:00	SM(d18:0/26:1(17Z))	Ceramide phosphocholines (sphingomyelins)		New Identification 1
	376	LMST01010284	VJZMDHUFPFDPDV-IEQUMJIWSA-N	383.33	15.58	[M+H-H2O]+	00:00:00	(22,23-dinor)-24-vinyl-cholest-5-en-3beta,24-diol	Cholesterol and derivatives		New Identification 1
	377	LMSP03010025	GJNFQXJWAFBKPJ-DMATYJAJSA-N	843.73	15.76	[M+H]+	1 day, 20:01:00	SM(d18:0/26:1(17Z))	Ceramide phosphocholines (sphingomyelins)		New Identification 1
	378	LMSP02020011	YUULKFVZRXQHPM-ATHUGRIKSA-N	694.633	15.9	[M+HCOO]-	1 day, 18:01:00	Cer(d18:0/24:1(15Z))	N-acylsphinganines (dihydroceramides)		New Identification 1
	379	LMST01010290	DYIGMTKZUCRJAL-CLQTVSSBSA-N	369.351	16	[M+H-H2O]+	00:00:00	15-dehydro-A-norcholestanol	Cholesterol and derivatives		New Identification 1
	380	LMST01010349	IIPHPVVRBVBREZ-UXIWKSIVSA-N	367.336	16	[M+H-H2O]+	00:00:00	1-(5alpha)-cholestenone	Cholesterol and derivatives		New Identification 1
	381	LMSP00000010	FZEIPTFJIHXKQL-OSHZVMBRSA-N	632.635	16.14	[M+H]+	1 day, 18:02:00	Cer(m18:1(4E)/24:1(15Z))	Other Sphingolipids		New Identification 1
	384	LMST01010290	DYIGMTKZUCRJAL-CLQTVSSBSA-N	369.351	16.15	[M+H-H2O]+	00:00:00	15-dehydro-A-norcholestanol	Cholesterol and derivatives		New Identification 1
	386	LMFA01030542	WNNYSRHBDYRXCH-UHFFFAOYSA-N	277.216	16.16	[M+H]+	00:00:00	10,12-octadecadiynoic acid	Unsaturated fatty acids		New Identification 1
	387	LMGL02010249	PMVMMUJTSZQJAB-BRUCBZLFSA-N	699.596	16.19	[M+H]+	1 day, 18:05:00	DG(20:0/22:5(7Z,10Z,13Z,16Z,19Z)/0:0)	Diacylglycerols		New Identification 1
	388	LMST01010284	VJZMDHUFPFDPDV-IEQUMJIWSA-N	383.331	16.56	[M+H-H2O]+	00:00:00	(22,23-dinor)-24-vinyl-cholest-5-en-3beta,24-diol	Cholesterol and derivatives		New Identification 1
	389	LMST01020053	OCCJRXYEZCKHHI-DZTXZVRESA-N	683.6	18.67	[M+Na-H2O]+	00:00:00	18:0 Stigmasteryl ester	Steryl esters		New Identification 1
	390	LMST01020081	ZVTHFLLSKPVEBQ-ODZMKCHJSA-N	700.627	18.68	[M+NH4-H2O]+	00:00:00	20:3 Stigmasteryl ester	Steryl esters		New Identification 1
	392	LMFA07010021	NXSPXGARRUKOME-PEZBUJJGSA-N	537.488	18.99	[M+HCOO]-	00:00:00	Heptadecyl palmitoleate	Wax monoesters		New Identification 1
	393	LMFA07010027	DSLXINYUCCALCR-PEZBUJJGSA-N	621.582	18.99	[M+HCOO]-	00:00:00	Tricosanyl palmitoleate	Wax monoesters		New Identification 1
	394	LMFA01060205	BFXCMQPAQTUXOM-UHFFFAOYSA-N	507.478	18.99	[M-H]-	00:00:00	11-Oxoceromelissic acid	Oxo fatty acids		New Identification 1
	396	LMGL03012653	KCUYLQDWSWOANO-JHXSWNAYSA-N	794.723	19.2	[M+NH4]+	1 day, 22:01:00	TG(12:0/12:0/22:1(11Z))	Triacylglycerols		New Identification 1
	397	LMGL03013488	VNOFKXSESRNPPT-ZABPPORYSA-N	846.754	19.33	[M+NH4]+	2 days, 2:03:00	TG(12:0/18:2(9Z,12Z)/20:1(11Z))	Triacylglycerols		New Identification 1
	398	LMGL03010141	LXAWUIOWWNQCQA-HFHWEOLTSA-N	872.768	19.43	[M+NH4]+	2 days, 4:04:00	TG(16:0/18:2(9Z,12Z)/18:2(9Z,12Z))	Triacylglycerols		New Identification 1
	399	LMGL03010327	VVEBTVMJPTZDHO-YQFZQLSNSA-N	898.783	19.47	[M+NH4]+	2 days, 6:05:00	TG(18:1(9Z)/18:2(9Z,12Z)/18:2(9Z,12Z))	Triacylglycerols		New Identification 1
	400	LMST01010290	DYIGMTKZUCRJAL-CLQTVSSBSA-N	369.351	19.53	[M+H-H2O]+	00:00:00	15-dehydro-A-norcholestanol	Cholesterol and derivatives		New Identification 1
	401	LMSP03010091	MOOVXYQLXUAUJU-PQQNNWGCSA-N	713.557	19.61	[M+Na]+	1 day, 9:00:00	SM(d18:0/15:0)	Ceramide phosphocholines (sphingomyelins)		New Identification 1
	402	LMSP03020037	QFUFVSYJHLNTNO-NSKPGURMSA-N	730.584	19.62	[M+NH4]+	1 day, 14:03:00	PE-Cer(d14:2(4E,6E)/24:1(15Z))	Ceramide phosphoethanolamines		New Identification 1
	403	LMST01040209	LCBWKXCFZKVXRJ-ZBZKKPOCSA-N	898.786	19.76	[M+NH4-H2O]+	00:00:00	22:0-Glc-Sitosterol	Stigmasterols and C24-ethyl derivatives		New Identification 1
	404	LMGL03012652	GSLHFGZFPOTSSM-YACUFSJGSA-N	796.742	19.8	[M+NH4]+	1 day, 22:00:00	TG(12:0/12:0/22:0)	Triacylglycerols		New Identification 1
	405	LMGL03014226	GPXZOHHIWJNYTJ-FOBNYNKYSA-N	822.755	19.82	[M+NH4]+	2 days, 0:01:00	TG(14:0/16:0/18:1(9Z))	Triacylglycerols		New Identification 1
	406	LMFA01030920	ULNRTPCFRBIMKL-GHVJWSGMSA-N	411.347	19.83	[M+HCOO]-	00:00:00	(2E)-tetracos-2-enoic acid	Unsaturated fatty acids		New Identification 1
	407	LMFA08020127	KCXYSRAVPMMHKU-SFHVURJKSA-N	383.28	19.83	[M-H]-	00:00:00	N-palmitoyl glutamine	N-acyl amines		New Identification 1
	408	LMGL03012792	AFLXUGKIZQFJJI-FOQOAFKKSA-N	848.772	19.83	[M+NH4]+	2 days, 2:02:00	TG(14:0/18:1(9Z)/18:1(9Z))	Triacylglycerols		New Identification 1
	409	LMFA01031090	QXJSBBXBKPUZAA-UHFFFAOYSA-N	327.254	19.84	[M+HCOO]-	00:00:00	10-Octadecenoic acid	Unsaturated fatty acids		New Identification 1
	410	LMST01020008	NAACPBBQTFFYQB-LJAITQKLSA-N	666.619	19.86	[M+NH4]+	00:00:00	18:2 Cholesteryl ester	Steryl esters		New Identification 1
	411	LMFA01040052	HDHNZAODPDSIEW-CSKARUKUSA-N	406.244	19.86	[M+NH4]+	00:00:00	methyl 10,12,13,15-bisepidioxy-16-hydroperoxy-8E-octadecenoate	Hydroperoxy fatty acids		New Identification 1
	412	LMST01010290	DYIGMTKZUCRJAL-CLQTVSSBSA-N	369.352	19.86	[M+H-H2O]+	00:00:00	15-dehydro-A-norcholestanol	Cholesterol and derivatives		New Identification 1
	413	LMGP03020081	DPYPMKYYOKABSS-AARKOHAPSA-N	736.544	19.87	[M+H]+	1 day, 9:00:00	PS(O-16:0/17:0)	1-alkyl,2-acylglycerophosphoserines		New Identification 1
	415	LMFA01031090	QXJSBBXBKPUZAA-UHFFFAOYSA-N	327.254	19.89	[M+HCOO]-	00:00:00	10-Octadecenoic acid	Unsaturated fatty acids		New Identification 1
	416	LMGL03010121	KGLAHZTWGPHKFF-RISKEULASA-N	874.786	19.9	[M+NH4]+	2 days, 4:03:00	TG(16:0/18:1(9Z)/18:2(9Z,12Z))	Triacylglycerols		New Identification 1
	417	LMGL03010288	JTMWOTXEVWLTTO-YKZMILTLSA-N	900.801	19.91	[M+NH4]+	2 days, 6:04:00	TG(18:1(9Z)/18:1(9Z)/18:2(9Z,12Z))	Triacylglycerols		New Identification 1
	418	LMGL03010001	PVNIQBQSYATKKL-UHFFFAOYSA-N	824.769	20.24	[M+NH4]+	2 days, 0:00:00	TG(16:0/16:0/16:0)	Triacylglycerols		New Identification 1
	419	LMGL03010005	ZKEWGTVAIGJNBK-WTHOFYOTSA-N	850.786	20.25	[M+NH4]+	2 days, 2:01:00	TG(16:0/16:0/18:1(11E))	Triacylglycerols		New Identification 1
	420	LMGL03010100	JFISYPWOVQNHLS-VJYDLUETSA-N	876.803	20.26	[M+NH4]+	2 days, 4:02:00	TG(16:0/18:1(9Z)/18:1(9Z))	Triacylglycerols		New Identification 1
	421	LMGL03010271	JQSCFVCYBPEHML-FQZFDGJESA-N	902.817	20.27	[M+NH4]+	2 days, 6:03:00	TG(16:0/18:1(9Z)/20:2(11Z,14Z))	Triacylglycerols		New Identification 1
	422	LMST01010290	DYIGMTKZUCRJAL-CLQTVSSBSA-N	369.352	20.35	[M+H-H2O]+	00:00:00	15-dehydro-A-norcholestanol	Cholesterol and derivatives		New Identification 1
	423	LMGP03020081	DPYPMKYYOKABSS-AARKOHAPSA-N	736.543	20.35	[M+H]+	1 day, 9:00:00	PS(O-16:0/17:0)	1-alkyl,2-acylglycerophosphoserines		New Identification 1
	424	LMGL03010085	NPCZZYKITFKRQZ-FQUZZJBASA-N	878.816	20.59	[M+NH4]+	2 days, 4:01:00	TG(16:0/18:0/18:1(9Z))	Triacylglycerols		New Identification 1
	425	LMGL03010217	RYNHWWNZNIGDAQ-BMTCQUSZSA-N	904.832	20.59	[M+NH4]+	2 days, 6:02:00	TG(18:0/18:1(9Z)/18:1(9Z))	Triacylglycerols		New Identification 1

## Sheet: Common
	Common to 3 groups
	(E)-3,7-Dimethyl-2,6-octadienyl octanoate
	1(3)-glyceryl-PGF2alpha
	10-Octadecenoic acid
	11-Dehydrocorticosterone
	15-dehydro-A-norcholestanol
	1-tetradecanyl-2-(8-[3]-ladderane-octanyl)-sn-glycero-3-phospho-(1'-sn-glycerol)
	2-Methylacetophenone
	8E-octadecenyl heptadecanoate
	Acylcarnitine C18:0
	Cer(d14:1/20:0)
	Cer(d14:1/26:0)
	Cer(d18:0/24:1(15Z))
	Cer(d18:1/23:0)
	Cer(d18:1/24:1(15Z))
	Cer(m18:0/22:0)
	Cer(m18:1(4E)/24:1(15Z))
	cholesterol sulfate
	Galalpha1-4Galbeta-Cer(d18:1/16:0)
	Hexacosanyl palmitoleate
	LacCer(d18:1/12:0)
	LysoPC(18:1(11Z))
	LysoPC(20:4(8Z,11Z,14Z,17Z))
	NeuAcalpha2-3Galbeta-Cer(d18:1/16:0)
	PA(13:0/22:1(11Z))
	PA(16:1(9Z)/22:2(13Z,16Z))
	PA(17:0/22:4(7Z,10Z,13Z,16Z))
	PA(18:1(9Z)/22:2(13Z,16Z))
	PA(19:1(9Z)/22:2(13Z,16Z))
	PA(19:1(9Z)/22:4(7Z,10Z,13Z,16Z))
	PC(0:0/16:0)
	PC(0:0/18:0)
	PC(12:0/20:2(11Z,14Z))
	PC(12:0/22:1(11Z))
	PC(12:0/22:2(13Z,16Z))
	PC(13:0/20:1(11Z))
	PC(13:0/22:1(11Z))
	PC(14:0/20:3(5Z,8Z,11Z))
	PC(14:0/22:1(11Z))
	PC(14:0/22:2(13Z,16Z))
	PC(14:0/22:4(7Z,10Z,13Z,16Z))
	PC(14:0/22:5(4Z,7Z,10Z,13Z,16Z))
	PC(14:1(9Z)/22:2(13Z,16Z))
	PC(15:0/0:0)
	PC(16:0/16:0)
	PC(16:0/18:1(11E))
	PC(16:0/18:2(10E,12Z))
	PC(16:0/20:3(5Z,8Z,11Z))
	PC(16:0/20:4(5E,8E,11E,14E))
	PC(16:0/22:2(13Z,16Z))
	PC(16:0/22:4(7Z,10Z,13Z,16Z))
	PC(16:1(9Z)/22:2(13Z,16Z))
	PC(18:0/18:1(11Z))
	PC(18:0/18:2(10Z,12Z))
	PC(18:0/20:4(5Z,8Z,11Z,14Z))
	PC(18:2(2E,4E)/0:0)
	PC(18:2(2E,4E)/18:2(2E,4E))
	PC(18:2(9Z,12Z)/18:1(11Z))
	PC(O-14:0/18:0)
	PC(O-16:0/18:1(9Z))
	PC(O-16:0/18:2(9Z,12Z))
	PC(O-16:0/20:1(11Z))
	PC(O-16:0/20:2(11Z,14Z))
	PC(O-16:0/20:4(5E,8E,11E,14E))
	PC(O-18:0/22:5(4Z,7Z,10Z,13Z,16Z))
	PE-Cer(d14:1(4E)/23:0)
	PE-Cer(d14:1(4E)/24:0)
	PE-Cer(d14:1(4E)/25:0)
	PE-Cer(d14:2(4E,6E)/25:0)
	PI(18:0/18:2(9Z,12Z))
	PS(12:0/22:0)
	PS(14:0/22:1(11Z))
	PS(16:0/22:1(11Z))
	PS(18:0/18:1(9Z))
	PS(18:0/20:4(5Z,8Z,11Z,14Z))
	PS(18:0/22:6(4Z,7Z,10Z,13Z,16Z,19Z))
	PS(O-16:0/13:0)
	PS(O-16:0/15:0)
	PS(O-16:0/17:0)
	SM(d16:0/20:0)
	SM(d16:1/16:0)
	SM(d16:1/17:0)
	SM(d16:1/18:0)
	SM(d16:1/18:1)
	SM(d16:1/20:0)
	SM(d16:1/20:1)
	SM(d16:1/22:0)
	SM(d16:1/22:1)
	SM(d16:1/23:0)
	SM(d16:1/24:0)
	SM(d16:1/24:1)
	SM(d16:1/25:0)
	SM(d17:1/24:1)
	SM(d18:0/16:0)
	SM(d18:0/22:0)
	SM(d18:0/24:0)
	SM(d18:0/24:1(15Z))
	SM(d18:0/26:1(17Z))
	SM(d18:1/17:0)
	SM(d18:1/24:1(15Z))
	SM(d18:1/25:0)
	SM(d18:1/26:1(17Z))
	SM(d18:2/24:1)
	TG(14:0/16:0/18:1(9Z))
	TG(16:0/16:0/16:0)
	TG(16:0/16:0/18:1(11E))
	TG(16:0/18:0/18:1(9Z))
	TG(16:0/18:1(9Z)/18:1(9Z))
	TG(16:0/18:1(9Z)/18:2(9Z,12Z))
	TG(16:0/18:1(9Z)/20:2(11Z,14Z))
	TG(18:0/18:1(9Z)/18:1(9Z))

## Sheet: Summary
		Fluid	DBS	VAMS
	Phosphatidylcholines	126	81	129
	Phosphatidyethanolamines	40	27	33
	Phosphatidylinositols	25	5	10
	Phosphatidyserines	38	64	44
	Phosphatidyglycerols	2	17	6
	Sphingomyelines	47	63	57
	Ceramides	19	36	19
	Fatty acyls	12	31	14
	Monoacylglycerols	1	0	0
	Diacylglycerols	4	23	4
	Triacylglycerols	24	19	17
	Sterols	6	28	10
	Other	43	62	51
	Total	387	456	394
